# Supplementary material for: Characterization of the rumen and fecal microbiome in bloated and non-bloated cattle grazing alfalfa pastures and subjected to bloat prevention strategies
Source: Sci Rep. 2019 Mar 12;9:4272. doi: 10.1038/s41598-019-41017-3 (PMC6414552; doi:10.1038/s41598-019-41017-3)
Supplement: Supplementary file 1 — Supplementary Table S1 [file 41598_2019_41017_MOESM1_ESM.xlsx]

## Sheet: Rumen phylum distribution
Phylum\SampleID	32	9	310	400	112	21	432	94	298	210	180	53	24	190	250	424	214	318	256	268	198	418	364	370	402	234	372	394	108	352	396	172	264	186	442	216	124	312	196	74	138	406	258	232	270	136	354	162	156
k__Bacteria; p__Bacteroidetes	46.5742	61.7031	65.9748	63.7424	62.7001	60.3636	59.9321	67.3636	56.1151	54.573	44.1658	54.0544	39.1554	56.4631	70.5847	58.1779	54.9107	64.1481	61.5383	64.4404	67.9997	52.0164	59.606	63.0364	56.4002	52.2055	42.0142	53.1387	59.6993	66.8778	70.4864	64.6113	53.3143	43.5525	50.8258	46.3364	59.8805	42.3813	72.6443	53.2237	46.3293	52.1736	44.3842	67.4671	55.5171	62.7548	58.9114	46.078	52.81
k__Bacteria; p__Firmicutes	39.2899	20.6915	24.6034	24.0464	25.4159	16.3541	31.4	23.7938	37.315	36.0769	47.6117	26.3281	30.7098	32.5284	19.9599	30.9189	37.6747	25.9244	27.2647	23.6456	25.2511	31.6029	30.8291	21.5085	34.974	29.5714	43.8247	33.8563	29.796	22.2198	21.8423	26.8998	33.5454	42.9056	35.2795	45.7085	31.9421	49.6246	16.6581	26.7112	30.4501	32.1926	46.0039	16.3791	29.4176	20.2917	24.6836	42.8579	29.9952
k__Bacteria; p__Fibrobacteres	6.25356	7.62667	2.29841	6.01441	3.12637	11.986	2.16564	2.98984	0.722805	4.14788	3.32882	11.6627	16.3897	1.96792	1.51996	3.15831	0.951706	6.4871	2.76332	6.79531	3.33873	8.23839	5.06642	7.01126	3.5093	12.8808	8.09741	5.42497	6.75473	2.74059	1.45529	2.24363	4.96139	6.03156	7.19866	2.59241	2.64723	3.40987	4.84886	2.75921	8.94512	9.14351	2.87882	7.76032	10.8418	3.58517	8.83387	5.14316	10.4105
k__Bacteria; p__Spirochaetes	1.3386	1.09205	0.996769	2.29453	1.81744	2.30943	0.680986	1.03006	0.792754	1.64659	1.69008	4.37929	7.84781	0.881866	1.24487	1.70681	0.558212	1.41736	1.5363	1.8944	1.20305	3.98605	1.37975	3.28991	1.50494	2.73754	3.34657	2.38215	1.52706	0.945205	0.651278	1.0875	2.2172	3.20063	2.59613	1.34983	0.726206	1.91727	1.52646	0.92545	2.8165	2.69699	1.7931	1.93081	2.3879	1.12573	2.48539	1.62472	2.19587
k__Bacteria; p__Proteobacteria	0.637426	0.508445	1.06249	0.423328	0.612091	0.356068	0.67743	0.544725	1.59268	0.65056	0.76187	0.246374	0.349579	1.37902	1.37076	0.730214	0.791563	0.261528	1.30138	0.626174	0.215224	0.44747	0.494732	0.611341	0.524552	0.322223	0.449607	0.662535	0.468213	0.878524	0.499986	0.868418	0.697545	0.780474	0.232847	0.395009	0.786495	0.299895	0.515912	1.26478	0.857817	0.447278	0.512315	0.587514	0.287454	1.43251	0.621694	0.368891	0.4094
k__Bacteria; p__SR1	1.33317	0.870988	0.354163	0.376041	0.58698	2.86359	0.328936	0.423902	0.0878845	0.316307	0.0636603	1.82009	2.7713	0.769413	0.20981	0.360643	2.409	0.398305	1.65123	0.201963	0.325595	0.214127	0.190563	0.336487	0.204458	0.50635	0.187336	0.292185	0.24055	0.373414	0.462523	0.248119	0.375601	0.39366	0.221966	1.25043	0.405579	0.210613	0.209201	1.0934	1.11754	0.2874	0.455172	0.422097	0.353093	0.902142	0.372463	0.331602	0.4094
k__Bacteria; p__Tenericutes	0.652345	0.358122	1.45316	0.299482	0.382949	0.343531	0.417837	0.8048	0.475294	0.385849	0.371694	0.0954698	0.157057	0.57706	0.843902	0.687365	0.308847	0.117237	0.682802	0.520342	0.0257533	0.280012	0.544205	1.6158	0.22792	0.143511	0.14837	0.225188	0.0665808	0.585127	0.185874	0.393295	1.85501	0.335467	0.0456989	0.133414	0.326108	0.263266	0.177289	0.527849	0.407463	0.664256	0.17734	0.787155	0.147122	0.343178	0.425078	0.145159	0.135581
k__Bacteria; p__Actinobacteria	0.611658	0.194535	0.279314	0.418825	0.298198	0.173019	0.535187	0.270315	0.557798	0.426229	0.550353	0.141665	0.412909	0.292969	0.158523	0.274946	0.786987	0.0571154	0.218023	0.190498	0.0680622	0.477668	0.46175	0.203225	0.841294	0.0785248	0.692394	0.143301	0.0601375	0.0416757	0.0259359	0.269236	0.331526	0.424469	2.21748	0.630444	0.364473	0.552859	0.184381	0.404456	0.333595	0.477731	0.693596	0.154008	0.0837464	0.16119	0.0650771	0.607271	0.284453
k__Bacteria; p__TM7	0.432636	0.234327	0.220896	0.346769	0.244836	0.318455	0.421393	0.266219	0.276208	0.204141	0.102678	0.0585138	0.197588	0.20715	0.310052	0.371356	0.171582	0.641796	0.637169	0.507113	0.608881	0.491394	0.208887	0.49307	0.22792	0.352008	0.313226	0.338712	0.506873	0.3084	0.543212	0.171572	0.153307	0.256735	0.272017	0.117718	0.383656	0.129344	0.356351	0.363325	0.271642	0.218881	0.157635	0.231013	0.620176	0.220986	0.311539	0.102544	0.749681
k__Bacteria; p__Elusimicrobia	0.368894	0.389071	0.365117	0.358027	0.423755	0.325978	0.449842	0.225262	0.154246	0.109922	0.108839	0.0646731	0.0911946	0.5741	0.335696	0.385639	0.167006	0.042085	0.147039	0.55121	0.0257533	0.334916	0.247366	0.396455	0.305011	0.032493	0.067441	0.241937	0.0236254	0.231717	0.237745	0.234921	0.256789	0.301236	0.245903	0.0889424	0.293223	0.050364	0.347487	0.466153	0.369338	0.376856	0.0591133	0.721558	0.0407415	0.540765	0.152308	0.303636	0.108996
k__Bacteria; p__Synergistetes	0.107142	0.0795826	0.135093	0.290475	0.125557	0.0977934	0.261371	0.161779	0.217021	0.307333	0.262855	0.107788	0.151991	0.0710227	0.223797	0.203531	0.116675	0.18337	0.0895754	0.0626174	0.19131	0.343152	0.0989464	0.199893	0.157533	0.295145	0.236793	0.169356	0.146048	0.0966876	0.139765	0.116141	0.314279	0.191695	0.141449	0.198812	0.147982	0.14308	0.0780073	0.181662	0.200157	0.129425	0.145813	0.0770042	0.0860098	0.135191	0.245078	0.229058	0.313696
k__Bacteria; p__WPS-2	0.0149185	0.0397913	0.0511163	0.162126	0.0408061	0.00752257	0.337826	0.0593873	0.313873	0.0381363	0.127321	0.0123187	0	0.263376	0.09558	0.0660585	0.0983734	0.040582	0.233234	0.0291039	0.0202347	0.00823565	0.119102	0.00499733	0.298307	0.0704016	0.00299738	0.0725811	0.00429553	0.0466768	0.0389038	0.137257	0.0306613	0.0890015	0.0935739	0.054935	0.123318	0.242663	0.00886446	0.092545	0.10961	0.0761325	0.210837	0.0570402	0.0135805	0.0493968	0.0207693	0.0466107	0.047852
k__Bacteria; p__Fusobacteria	0.00135623	0	0.00182558	0	0	0.0125376	0	0.00614351	0.0125549	0.00897324	0.00410711	0.00307967	0.00759955	0.0118371	0.00699366	0	0.00228775	0.00150304	0.0101406	0.00176387	0.00367904	0.00549043	0	0.00166578	0.00167588	0	0	0	0	0.00166703	0	0	0.00191633	0	0.00217614	0.0052319	0.0054808	0.00343391	0.0106374	0.00342759	0.00714847	0	0.0137931	0	0	0.00259983	0.00276924	0	0
k__Bacteria; p__Chloroflexi	0	0	0	0	0	0.00501505	0.00177803	0	0.00717424	0	0	0	0.00506637	0	0.00233122	0.00178536	0.00686326	0	0	0	0.00183952	0	0	0	0.00167588	0	0	0	0	0	0	0.00527913	0	0.00342313	0	0.0052319	0	0.00228927	0	0	0	0	0.0137931	0	0.00226342	0	0	0.00133174	0
k__Bacteria; p__Acidobacteria	0.00135623	0	0	0	0.00313893	0	0	0	0	0.00448662	0	0	0.00253318	0	0.00466244	0	0.00228775	0	0.0101406	0.00264581	0	0	0	0	0	0	0	0	0	0	0	0	0.00383267	0	0	0	0.0054808	0	0.00177289	0	0	0	0	0	0	0.00259983	0	0.00133174	0
k__Bacteria; p__Verrucomicrobia	0	0	0.00182558	0	0.00313893	0	0.00177803	0	0.00179356	0	0	0	0	0.00591856	0.00466244	0	0.00686326	0.00150304	0	0.000881935	0	0	0.00183234	0.00499733	0.00335177	0	0	0	0	0.00166703	0	0.00263957	0.00191633	0	0	0	0.00822121	0.00114464	0.00177289	0	0.00238282	0.00190331	0	0.00285201	0	0.0077995	0.00138462	0	0
k__Bacteria; p__Lentisphaerae	0	0	0	0	0	0	0	0	0	0	0	0	0	0	0	0	0	0	0	0	0	0	0	0	0.00167588	0	0	0	0	0	0	0	0	0	0	0	0	0	0	0	0	0	0	0	0	0.00519967	0	0	0
k__Bacteria; others	2.38289	6.21187	2.20165	1.2272	4.21872	4.48345	2.3879	2.06012	1.35773	1.10371	0.850172	1.02553	1.75043	4.00687	3.12383	2.95656	1.03635	0.278062	1.91658	0.530043	0.721092	1.55379	0.75126	1.28598	0.816156	0.804202	0.618958	3.05213	0.706615	4.65101	3.43074	2.7082	1.93933	1.52672	0.626727	1.13271	1.95391	0.768051	2.43064	11.9829	7.78231	1.11344	2.50049	3.42241	0.201444	8.43646	2.86755	2.15874	2.12941
[truncated: 94 more columns]

## Sheet: Fecal phylum distribution
Phylum\SampleID	522	482	483	471	525	519	499	509	466	518	512	524	505	472	494	474	455	454	460	476	496	501	481	480	473	468	488	510	495	517	463	475	511	500	492	515	516	464	508	520	493	467	503	514	477	461	462	478	490
k__Bacteria; p__Firmicutes	62.9162	68.5375	60.0428	57.5488	63.3216	68.7084	63.9188	57.429	67.3342	58.278	62.4419	63.1535	56.3164	59.8846	62.83	57.8883	66.6445	68.446	55.96	78.0846	56.4609	62.3411	59.3905	59.9555	61.3858	66.9765	66.5405	59.1874	62.5848	62.5926	76.1202	56.1507	63.4741	57.5816	62.1034	63.6004	59.4293	65.9659	59.9324	60.5743	67.8053	66.9225	67.2184	62.9271	61.165	69.7385	72.0851	57.305	70.2157
k__Bacteria; p__Bacteroidetes	28.9421	26.3667	33.6734	35.2845	28.9007	25.7884	27.6677	32.0431	25.112	34.7574	29.6236	29.0243	33.034	26.4892	25.529	34.4465	25.5475	17.7684	34.1132	18.3666	35.2792	25.7063	29.9205	32.8429	29.9268	24.6614	28.5843	33.651	32.1082	26.1441	17.7213	29.7193	29.5339	28.3985	27.2765	29.7185	25.9065	25.8233	33.9044	30.3801	25.3496	27.5067	24.0437	30.4034	31.6619	23.599	20.9727	35.0891	22.4113
k__Bacteria; p__Spirochaetes	0.48385	0.420833	0.83475	2.1155	0.48563	0.378423	0.196278	0.84079	0.944871	0.371623	1.42429	0.577575	0.927657	2.12832	1.97633	1.12616	1.13302	1.12247	0.966911	0.126322	0.660257	1.86352	2.15857	0.133951	0.432537	0.793734	0.153955	0.947466	0.278774	0.868374	0.317408	3.06388	0.635233	0.960653	0.794581	1.61868	5.68561	1.16397	0.575739	0.614714	0.552284	0.213207	0.930013	0.386959	0.958811	0.612287	0.446574	0.715178	0.684672
k__Bacteria; p__Proteobacteria	1.5457	0.420833	0.718813	1.2191	1.21028	0.630706	0.426528	0.915861	0.595755	1.61616	1.09176	0.802692	0.986713	0.645321	0.513415	0.614977	0.630511	0.249439	0.804999	0.590482	1.28036	1.17896	0.961915	1.29183	0.86077	1.10357	0.981461	0.728965	0.487855	0.668694	0.403974	0.570497	0.695625	0.860311	0.77708	0.780893	0.991143	0.492264	1.01968	0.839871	0.733457	0.289352	0.704077	0.908233	0.91013	0.50851	0.641442	0.261097	1.28906
k__Bacteria; p__Tenericutes	0.243233	0.666667	0.680167	0.141183	0.449587	0.26511	0.418979	0.300282	0.420329	0.522678	0.472841	0.941401	0.337106	0.682552	0.332968	0.301002	0.255997	0.0498878	0.424164	0.214454	0.347974	0.2798	0.372354	0.558507	0.333549	0.358573	0.50356	0.318333	0.272625	0.273979	0.267942	0.193562	0.655364	0.69417	0.222273	0.29897	0.719812	0.266744	0.447412	0.475331	0.501147	0.331993	0.742609	0.308607	0.277272	0.290577	0.227347	0.147576	0.390285
k__Bacteria; p__Elusimicrobia	0.112462	0.108333	0.280827	0.170316	0.648772	0.200971	0.577511	0.0450423	0.158057	0.513321	0.171068	0.341087	0.634843	0.291636	0.0494082	0.204992	0.109036	0.149663	0.0433285	0.0646298	0.138297	0.0842117	0.0215857	0.0953549	0.0602539	0.048738	0.0865995	0.139389	0.139387	0.596717	0.201987	0.590872	0.281829	0.238518	0.103261	0.0490847	1.06178	0.135797	0.223706	0.2466	0.262993	0.161428	0.136612	0.131118	0.251873	0.0311333	0.284183	0.0227041	0.606615
k__Bacteria; p__Actinobacteria	0.0418465	0.0458333	0.0772917	0.026892	2.21379	0.173177	0.0641679	0.147138	0.255324	0.498616	0.184523	0.136435	0.263287	0.0620501	0.537045	0.134932	0.0711103	0.0748316	0.171034	0.326087	0.104838	0.138542	0.187526	0.0658403	0.0925328	0.0939948	0.0865995	0.143156	0.467357	0.3506	0.214353	0.0407498	0.31538	0.0411238	0.0857588	0.214188	0.14912	0.288569	0.249718	0.0964958	0.235232	0.0730994	0.295993	0.19188	0.175676	0.197177	0.0405976	0.0454081	0.356832
k__Bacteria; p__TM7	0.0653851	0.00833333	0.0566806	0.0582659	0.445793	0.145383	0.0301967	0.165155	0.102477	0.541393	0.13647	0.100052	0.187008	0.0620501	0.195485	0.0596814	0.0805916	0.0332585	0.127705	0.0910693	0.044612	0.0842117	0.0458697	0.0431367	0.0150635	0.104439	0.0449035	0.182712	0.153736	0.234507	0.0783214	0.0407498	0.156572	0.0246743	0.0455047	0.0747426	0.198453	0.0751734	0.291338	0.0661175	0.113963	0.0213207	0.206669	0.246246	0.0952462	0.0518888	0.0730757	0.0681122	0.133812
k__Bacteria; p__Fibrobacteres	0	0	0.0386458	0.0717119	0.00189699	0	0.154758	0.00300282	0.114635	0.00267355	0	0.00454783	0	0.130305	0.00214818	0.00518968	0.090073	0.0748316	0	0	0	0.00271651	0.00539644	0.00454071	0.00430385	0	0.00320739	0.00376726	0.00409962	0	0.0741993	0	0	0.00164495	0	0.00334668	0.0022424	0	0.00346831	0	0.00292214	0.00304581	0.00175144	0.001599	0.00423316	0.228311	0.0811952	0.136224	0.0022302
k__Bacteria; p__Verrucomicrobia	0.0026154	0.00416667	0.00515278	0	0	0	0	0.00300282	0.00347379	0.00133677	0.00384423	0.00227392	0	0	0	0	0	0.00831463	0	0	0.0022306	0.00543301	0.00134911	0	0.00215193	0	0.00641478	0.00188363	0	0	0	0	0.00671021	0.00164495	0	0.00334668	0.00672721	0	0.00173415	0.00178696	0.00292214	0	0	0.00639601	0.00211658	0	0	0	0.0022302
k__Bacteria; p__SR1	0	0	0.0128819	0	0	0	0.00377458	0.00300282	0.0017369	0	0	0	0	0	0.00429636	0	0.00948137	0	0	0	0	0	0	0	0	0	0	0	0	0	0	0	0	0.00164495	0	0	0.0011212	0	0	0	0.00146107	0.00304581	0	0	0	0.0103778	0	0	0
k__Bacteria; p__Synergistetes	0	0	0	0	0.00758797	0	0	0	0.00694758	0	0	0.00227392	0	0	0.00214818	0	0	0	0.00228045	0	0	0.00271651	0.00404733	0	0	0	0	0.00188363	0	0	0	0	0	0.00164495	0.00175018	0	0.0011212	0	0	0	0.00146107	0	0	0	0	0	0.00811952	0	0
k__Bacteria; p__Chloroflexi	0	0	0	0	0	0	0	0.00300282	0.00347379	0.00401032	0.00384423	0.00227392	0	0	0.00214818	0.00259484	0	0	0	0	0.0066918	0	0	0	0	0	0	0	0.00409962	0	0	0	0	0	0	0.00111556	0	0.00242495	0	0	0	0	0.00175144	0	0.00211658	0	0	0	0
k__Bacteria; p__WPS-2	0	0	0	0	0	0	0.00377458	0	0	0	0	0	0	0	0	0	0	0	0	0	0	0	0	0	0	0	0	0	0	0	0	0.00254686	0	0	0	0	0	0	0	0	0	0	0.00175144	0	0.00211658	0.0103778	0.00811952	0	0
k__Bacteria; p__Lentisphaerae	0	0	0	0	0	0	0	0	0	0.00133677	0	0	0	0	0	0	0	0	0	0.00293772	0	0.00271651	0	0.00227035	0.00215193	0	0	0	0	0	0	0	0	0	0	0	0	0	0	0.00357392	0.00146107	0	0	0	0	0	0	0	0
k__Bacteria; p__others	5.64666	3.42083	3.57861	3.36374	2.31433	3.7094	6.53758	8.10162	4.94668	2.88877	4.44585	4.91166	7.31299	9.62398	8.02561	5.21563	5.42808	12.0229	7.38638	2.13278	5.67464	8.30979	6.93037	5.00613	6.88401	5.85901	3.00853	4.694	3.49903	8.27045	4.60035	9.62714	4.24533	11.1939	8.58988	3.63673	5.84707	5.78593	3.35039	6.7011	4.43581	4.47429	5.71669	4.4884	4.4935	4.72188	5.13154	6.20956	3.90731
[truncated: 11 more columns]
