# Supplementary material for: Characterization of the rumen and fecal microbiome in bloated and non-bloated cattle grazing alfalfa pastures and subjected to bloat prevention strategies
Source: Sci Rep. 2019 Mar 12;9:4272. doi: 10.1038/s41598-019-41017-3 (PMC6414552; doi:10.1038/s41598-019-41017-3)
Supplement: Supplementary file 2 — Supplementary Table S2 [file 41598_2019_41017_MOESM2_ESM.xlsx]

## Sheet: Sheet1
Rumen Liquid fraction- PERMANOVA results for the carry-over effect of treatments (regardless of bloat status)
Source	df	SS	MS	Pseudo-F	P(perm)	Unique permutations
Treatment	2	0.15002	0.075009	2.0289	0.0035	9895
Period	2	0.15379	0.076893	2.0799	0.0044	9906
Trt*Period	2	0.074464	0.037232	1.0071	0.4474	9890
Rumen Solid fraction- PERMANOVA results for the carry-over effect of treatments (regardless of bloat status)
Source	df	SS	MS	Pseudo-F	P(perm)	Unique permutations
Treatment	2	0.20762	0.10381	3.2052	0.0001	9872
Period	2	0.17393	0.086963	2.685	0.0001	9865
Trt*Period	2	0.10315	0.051576	1.5924	0.0721	9893
