# Supplementary material for: Characterization of the rumen and fecal microbiome in bloated and non-bloated cattle grazing alfalfa pastures and subjected to bloat prevention strategies
Source: Sci Rep. 2019 Mar 12;9:4272. doi: 10.1038/s41598-019-41017-3 (PMC6414552; doi:10.1038/s41598-019-41017-3)
Supplement: Supplementary file 3 — Supplementary Table S3 [file 41598_2019_41017_MOESM3_ESM.xlsx]

## Sheet: Group A1
Genera enriched in bloated animals grazing on Pure-Alfalfa
Variable	Feature	Value	Coefficient	P-value	Q-value
Treatment	p_Firmicutes_c_Clostridia_o_Clostridiales_f_Veillonellaceae_g_Selenomonas	TreatmentPureAlfalfa	0.0540533	1.99425e-12	1.00277e-10
Treatment	p_WPS_2_c__o__f__g_	TreatmentPureAlfalfa	0.0198341	6.27662e-12	2.0399e-10
Treatment	p_Firmicutes_c_Clostridia_o_Clostridiales_f_Veillonellaceae_g_Anaerovibrio	TreatmentPureAlfalfa	0.0163063	1.41221e-09	3.05979e-08
Treatment	p_Firmicutes_c_Clostridia_o_Clostridiales_f_Lachnospiraceae_g_Moryella	TreatmentPureAlfalfa	0.0122948	1.93813e-09	3.59939e-08
Treatment	p_Tenericutes_c_Mollicutes_o_Anaeroplasmatales_f_Anaeroplasmataceae_g_Anaeroplasma	TreatmentPureAlfalfa	0.0247477	5.82387e-09	9.46378e-08
Treatment	p_Firmicutes_c_Clostridia_o_Clostridiales_f_Lachnospiraceae_g_Shuttleworthia	TreatmentPureAlfalfa	0.0229798	1.34965e-08	1.9495e-07
Treatment	p_Proteobacteria_c_Deltaproteobacteria_o_Myxococcales_f_0319_6G20_g_	TreatmentPureAlfalfa	0.0252305	2.45691e-08	3.19399e-07
Treatment	p_Firmicutes_c_Erysipelotrichi_o_Erysipelotrichales_f_Erysipelotrichaceae_g_Sharpea	TreatmentPureAlfalfa	0.0203046	1.67561e-06	1.45219e-05
Treatment	p_Synergistetes_c_Synergistia_o_Synergistales_f_Dethiosulfovibrionaceae_g_TG5	TreatmentPureAlfalfa	0.00757332	7.23204e-06	4.51157e-05
Treatment	p_Firmicutes_c_Clostridia_o_Clostridiales_f_Lachnospiraceae_g_Pseudobutyrivibrio	TreatmentPureAlfalfa	0.0253277	3.94735e-05	0.00018327
Treatment	p_Bacteroidetes_c_Bacteroidia_o_Bacteroidales_f__Paraprevotellaceae__g__Prevotella_	TreatmentPureAlfalfa	0.00628129	5.02686e-05	0.000225342
Treatment	p_Spirochaetes_c_MVP_15_o_PL_11B10_f__g_	TreatmentPureAlfalfa	0.0120975	7.03635e-05	0.000295073
Treatment	p_Bacteroidetes_c_Bacteroidia_o_Bacteroidales_f_Prevotellaceae_g_	TreatmentPureAlfalfa	0.00801822	9.14562e-05	0.000371541
Treatment	p_Proteobacteria_c_Gammaproteobacteria_o_Aeromonadales_f_Succinivibrionaceae_g_Succinivibrio	TreatmentPureAlfalfa	0.012407	0.000216863	0.000704805
Treatment	p_Firmicutes_c_Bacilli_o_Lactobacillales_f_Streptococcaceae_g_Streptococcus	TreatmentPureAlfalfa	0.0266118	0.00028835	0.000851943
Treatment	p_Proteobacteria_c_Gammaproteobacteria_o_Pseudomonadales_f_Pseudomonadaceae_g_Pseudomonas	TreatmentPureAlfalfa	0.00686525	0.000308918	0.000892431
Treatment	p_Firmicutes_c_Clostridia_o_Clostridiales_f_Veillonellaceae_g_Succiniclasticum	TreatmentPureAlfalfa	0.0250584	0.000364322	0.0010077
Treatment	p_Proteobacteria_c_Alphaproteobacteria_o__f__g_	TreatmentPureAlfalfa	0.00974071	0.000824188	0.00214289
Treatment	p_Firmicutes_c_Clostridia_o_Clostridiales_f_Lachnospiraceae_g_	TreatmentPureAlfalfa	0.0318764	0.00117275	0.00298935
Treatment	p_TM7_c_TM7_3_o_CW040_f_F16_g_	TreatmentPureAlfalfa	0.00977641	0.00222149	0.00544894
Treatment	p_Synergistetes_c_Synergistia_o_Synergistales_f_Dethiosulfovibrionaceae_g_Pyramidobacter	TreatmentPureAlfalfa	0.00700497	0.00263325	0.00622405
Treatment	p_Firmicutes_c_Clostridia_o_Clostridiales_f_Clostridiaceae_g_	TreatmentPureAlfalfa	0.0131049	0.0030366	0.00704926
Treatment	p_Tenericutes_c_RF3_o_ML615J_28_f__g_	TreatmentPureAlfalfa	0.00462768	0.00412016	0.00923484
Treatment	p_Firmicutes_c_Clostridia_o_Clostridiales_f_Clostridiaceae_g_Clostridium	TreatmentPureAlfalfa	0.00511222	0.0168955	0.034319
Treatment	p_Bacteroidetes_c_Bacteroidia_o_Bacteroidales_f_Prevotellaceae_g_Prevotella	TreatmentPureAlfalfa	0.0480849	0.025361	0.0484843
KEGG pathways enriched in bloated animals grazing on Pure-Alfalfa
KEGG L2		Value	Coefficient	P-value	Q-value
Treatment	Metabolism_CarbohydrateMetabolism	TreatmentPureAlfalfa	0.00433497	2.40684e-09	1.92547e-08
Treatment	Metabolism_EnergyMetabolism	TreatmentPureAlfalfa	0.00195466	0.000739708	0.00118353
Treatment	Metabolism_BiosynthesisofOtherSecondaryMetabolites	TreatmentPureAlfalfa	0.00176649	0.000102769	0.000205537
KEGG L3
Treatment	Metabolism_XenobioticsBiodegradationandMetabolism_Polycyclicaromatichydrocarbondegradation	TreatmentPureAlfalfa	0.00228296	1.38716e-12	2.90044e-11
Treatment	Metabolism_CarbohydrateMetabolism_Galactosemetabolism	TreatmentPureAlfalfa	0.00429365	3.07099e-12	5.88606e-11
Treatment	Metabolism_CarbohydrateMetabolism_Starchandsucrosemetabolism	TreatmentPureAlfalfa	0.00474619	3.03761e-11	4.1097e-10
Treatment	Metabolism_BiosynthesisofOtherSecondaryMetabolites_Phenylpropanoidbiosynthesis	TreatmentPureAlfalfa	0.00402359	3.34808e-10	4.05294e-09
Treatment	Metabolism_CarbohydrateMetabolism_Aminosugarandnucleotidesugarmetabolism	TreatmentPureAlfalfa	0.00199302	3.63081e-10	4.17543e-09
Treatment	Metabolism_MetabolismofOtherAminoAcids_Cyanoaminoacidmetabolism	TreatmentPureAlfalfa	0.00364436	8.51349e-10	8.90047e-09
Treatment	Metabolism_CarbohydrateMetabolism_Glycolysis_Gluconeogenesis	TreatmentPureAlfalfa	0.00163117	1.76281e-09	1.6622e-08
Treatment	Metabolism_LipidMetabolism_Sphingolipidmetabolism	TreatmentPureAlfalfa	0.00252233	1.9111e-08	1.33198e-07
Treatment	Metabolism_BiosynthesisofOtherSecondaryMetabolites_Butirosinandneomycinbiosynthesis	TreatmentPureAlfalfa	0.00100023	4.21631e-08	2.69375e-07
Treatment	Metabolism_CarbohydrateMetabolism_Pentosephosphatepathway	TreatmentPureAlfalfa	0.00253523	2.10551e-07	1.27439e-06
Treatment	Metabolism_CarbohydrateMetabolism_Pentoseandglucuronateinterconversions	TreatmentPureAlfalfa	0.0029335	3.14153e-07	1.72036e-06
Treatment	Metabolism_XenobioticsBiodegradationandMetabolism_Drugmetabolism_otherenzymes	TreatmentPureAlfalfa	0.00215422	9.53702e-06	3.2739e-05
Treatment	Metabolism_GlycanBiosynthesisandMetabolism_Otherglycandegradation	TreatmentPureAlfalfa	0.00339763	1.56817e-05	4.80905e-05
Treatment	Metabolism_LipidMetabolism_Primarybileacidbiosynthesis	TreatmentPureAlfalfa	0.00128009	4.50003e-05	0.000121766
Treatment	Metabolism_LipidMetabolism_Secondarybileacidbiosynthesis	TreatmentPureAlfalfa	0.00125828	5.65312e-05	0.000151188
Treatment	Metabolism_CarbohydrateMetabolism_Glyoxylateanddicarboxylatemetabolism	TreatmentPureAlfalfa	0.000737654	8.76702e-05	0.000229138
Treatment	Metabolism_MetabolismofTerpenoidsandPolyketides_Biosynthesisofsiderophoregroupnonribosomalpeptides	TreatmentPureAlfalfa	0.00111012	0.000196009	0.000460022
Treatment	Metabolism_CarbohydrateMetabolism_Fructoseandmannosemetabolism	TreatmentPureAlfalfa	0.00105974	0.000211458	0.000486352
Treatment	Metabolism_CarbohydrateMetabolism_C5_Brancheddibasicacidmetabolism	TreatmentPureAlfalfa	0.000535073	0.000990345	0.00198069
Treatment	Metabolism_MetabolismofCofactorsandVitamins_Porphyrinandchlorophyllmetabolism	TreatmentPureAlfalfa	0.00201063	0.00143162	0.00278537
Treatment	Metabolism_AminoAcidMetabolism_Tyrosinemetabolism	TreatmentPureAlfalfa	0.000631497	0.00162489	0.00308864
Treatment	Metabolism_GlycanBiosynthesisandMetabolism_Glycosphingolipidbiosynthesis_globoseries	TreatmentPureAlfalfa	0.00144781	0.00202588	0.00378822
Treatment	Metabolism_BiosynthesisofOtherSecondaryMetabolites_Isoquinolinealkaloidbiosynthesis	TreatmentPureAlfalfa	0.00092767	0.00226786	0.00417286

## Sheet: Group B1
Genera underrepresented in non-bloated animals grazing on Alfalfa-Alfasure
Variable	Feature	Value	Coefficient	P-value	Q-value
Treatment	p_Proteobacteria_c_Deltaproteobacteria_o_Myxococcales_f_0319_6G20_g_	TreatmentC.AlfalfaAlfasure	-0.0322811	1.02982e-13	5.86999e-11
Treatment	p_Elusimicrobia_c_Endomicrobia_o__f__g_	TreatmentC.AlfalfaAlfasure	-0.0130687	2.00256e-12	5.70729e-10
Treatment	p_Proteobacteria_c_Gammaproteobacteria_o_Aeromonadales_f_Succinivibrionaceae_g_Succinivibrio	TreatmentC.AlfalfaAlfasure	-0.0172819	6.94935e-09	7.92226e-07
Treatment	p_Firmicutes_c_Erysipelotrichi_o_Erysipelotrichales_f_Erysipelotrichaceae_g_RFN20	TreatmentC.AlfalfaAlfasure	-0.0141712	2.33285e-08	1.89961e-06
Treatment	p_Tenericutes_c_Mollicutes_o_Anaeroplasmatales_f_Anaeroplasmataceae_g_Anaeroplasma	TreatmentC.AlfalfaAlfasure	-0.0214765	3.22349e-08	2.29674e-06
Treatment	p_Tenericutes_c_RF3_o_ML615J_28_f__g_	TreatmentC.AlfalfaAlfasure	-0.00680684	1.31891e-05	0.000501185
Treatment	p_Cyanobacteria_c_4C0d_2_o_YS2_f__g_	TreatmentC.AlfalfaAlfasure	-0.038265	1.7274e-05	0.000615387
Treatment	p_Firmicutes_c_Clostridia_o_Clostridiales_f_Lachnospiraceae_g_Pseudobutyrivibrio	TreatmentC.AlfalfaAlfasure	-0.0228501	5.44171e-05	0.00155089
Treatment	p_Firmicutes_c_Clostridia_o_Clostridiales_f_Lachnospiraceae_g_	TreatmentC.AlfalfaAlfasure	-0.0339392	9.90875e-05	0.00235333
Treatment	p_Firmicutes_c_Bacilli_o_Lactobacillales_f_Streptococcaceae_g_Streptococcus	TreatmentC.AlfalfaAlfasure	-0.0205186	0.000165109	0.00361969
Treatment	p_Firmicutes_c_Clostridia_o_Clostridiales_f_Lachnospiraceae_g_Butyrivibrio	TreatmentC.AlfalfaAlfasure	-0.0496093	0.000174209	0.00367775
Treatment	p_Elusimicrobia_c_Elusimicrobia_o_Elusimicrobiales_f_Elusimicrobiaceae_g_Elusimicrobium	TreatmentC.AlfalfaAlfasure	-0.00605185	0.000297322	0.00564912
Treatment	p_Firmicutes_c_Clostridia_o_Clostridiales_f_Lachnospiraceae_g_Anaerostipes	TreatmentC.AlfalfaAlfasure	-0.00769012	0.000312163	0.00573977
Treatment	p_Firmicutes_c_Clostridia_o_Clostridiales_f_Clostridiaceae_g_	TreatmentC.AlfalfaAlfasure	-0.0149841	0.000457801	0.00745562
Treatment	p_Proteobacteria_c_Epsilonproteobacteria_o_Campylobacterales_f_Campylobacteraceae_g_Campylobacter	TreatmentC.AlfalfaAlfasure	-0.00448641	0.00103138	0.0136717
Treatment	p_Firmicutes_c_Clostridia_o_Clostridiales_f_Lachnospiraceae_g_Blautia	TreatmentC.AlfalfaAlfasure	-0.0102663	0.00128033	0.015865
Treatment	p_Firmicutes_c_Clostridia_o_Clostridiales_f_Dehalobacteriaceae_g_Dehalobacterium	TreatmentC.AlfalfaAlfasure	-0.00460526	0.00394578	0.0362757
Treatment	p_Firmicutes_c_Clostridia_o_Clostridiales_f_Veillonellaceae_g_Anaerovibrio	TreatmentC.AlfalfaAlfasure	-0.00611748	0.00441828	0.0381578
KEGG pathways underrepresented in non-bloated animals grazing on Alfalfa-Alfasure
KEGG L2
Variable	Feature	Value	Coefficient	P-value	Q-value
Treatment	Metabolism_CarbohydrateMetabolism	TreatmentC.AlfalfaAlfasure	-0.00207689	0.000362939	0.0065329
Treatment	Metabolism_EnergyMetabolism	TreatmentC.AlfalfaAlfasure	-0.00155017	0.00105006	0.0118131
KEGG L3
Variable	Feature	Value	Coefficient	P-value	Q-value
Treatment	Metabolism_CarbohydrateMetabolism_C5_Brancheddibasicacidmetabolism	TreatmentC.AlfalfaAlfasure	-0.00119885	4.39348e-13	3.62023e-10
Treatment	Metabolism_AminoAcidMetabolism_Valineleucineandisoleucinebiosynthesis	TreatmentC.AlfalfaAlfasure	-0.000760308	1.22366e-08	2.52075e-06
Treatment	Metabolism_XenobioticsBiodegradationandMetabolism_Polycyclicaromatichydrocarbondegradation	TreatmentC.AlfalfaAlfasure	-0.00137296	3.19896e-08	4.83152e-06
Treatment	Metabolism_CarbohydrateMetabolism_Pentosephosphatepathway	TreatmentC.AlfalfaAlfasure	-0.00230243	4.46775e-07	3.34675e-05
Treatment	Metabolism_CarbohydrateMetabolism_Glycolysis_Gluconeogenesis	TreatmentC.AlfalfaAlfasure	-0.0009737	6.72287e-06	0.00036931
Treatment	Metabolism_MetabolismofCofactorsandVitamins_Lipoicacidmetabolism	TreatmentC.AlfalfaAlfasure	-0.00198552	1.00325e-05	0.000516676
Treatment	Metabolism_MetabolismofTerpenoidsandPolyketides_Carotenoidbiosynthesis	TreatmentC.AlfalfaAlfasure	-0.00257028	1.80213e-05	0.000873502
Treatment	Metabolism_MetabolismofCofactorsandVitamins_Porphyrinandchlorophyllmetabolism	TreatmentC.AlfalfaAlfasure	-0.00233599	2.24739e-05	0.000974659
Treatment	Metabolism_CarbohydrateMetabolism_Pyruvatemetabolism	TreatmentC.AlfalfaAlfasure	-0.000853974	6.01056e-05	0.00190488
Treatment	Metabolism_XenobioticsBiodegradationandMetabolism_Bisphenoldegradation	TreatmentC.AlfalfaAlfasure	-0.000350394	0.000107902	0.00277847
Treatment	Metabolism_LipidMetabolism_Secondarybileacidbiosynthesis	TreatmentC.AlfalfaAlfasure	-0.00104726	0.000140724	0.00313397
Treatment	Metabolism_LipidMetabolism_Primarybileacidbiosynthesis	TreatmentC.AlfalfaAlfasure	-0.00103467	0.000172713	0.00358747
Treatment	Metabolism_MetabolismofOtherAminoAcids_Glutathionemetabolism	TreatmentC.AlfalfaAlfasure	-0.000922781	0.000178503	0.00358747
Treatment	Metabolism_CarbohydrateMetabolism_Glyoxylateanddicarboxylatemetabolism	TreatmentC.AlfalfaAlfasure	-0.0006594	0.000287761	0.00526922
Treatment	Metabolism_MetabolismofTerpenoidsandPolyketides_Tetracyclinebiosynthesis	TreatmentC.AlfalfaAlfasure	-0.00188628	0.000741763	0.0103595
Treatment	Metabolism_MetabolismofTerpenoidsandPolyketides_Biosynthesisofansamycins	TreatmentC.AlfalfaAlfasure	-0.00111741	0.0014852	0.0177363
Treatment	Metabolism_LipidMetabolism_Glycerolipidmetabolism	TreatmentC.AlfalfaAlfasure	-0.0012917	0.00316209	0.0280168

## Sheet: Group C1
Genera underrepresented in non-bloated animals grazing on Alfalfa-Sainfoin
Variable	Feature	Value	Coefficient	P-value	Q-value
Treatment	p_Proteobacteria_c_Deltaproteobacteria_o_Myxococcales_f_0319_6G20_g_	TreatmentD.AlfalfaSainfoin	-0.0275665	1.94284e-07	1.10742e-05
Treatment	p_Firmicutes_c_Clostridia_o_Clostridiales_f_Clostridiaceae_g_Clostridium	TreatmentD.AlfalfaSainfoin	-0.0099629	0.0010833	0.0140336
Treatment	p_Proteobacteria_c_Gammaproteobacteria_o_Aeromonadales_f_Succinivibrionaceae_g_Succinivibrio	TreatmentD.AlfalfaSainfoin	-0.0119969	0.00124461	0.015765
Treatment	p_Firmicutes_c_Erysipelotrichi_o_Erysipelotrichales_f_Erysipelotrichaceae_g_RFN20	TreatmentD.AlfalfaSainfoin	-0.0089851	0.00421711	0.0375586
Treatment	p_Firmicutes_c_Bacilli_o_Lactobacillales_f_Streptococcaceae_g_Streptococcus	TreatmentD.AlfalfaSainfoin	-0.0197293	0.00561529	0.0457245
KEGG pathways underrepresented in non-bloated animals grazing on Alfalfa-Sainfoin
KEGG L2
Variable	Feature	Value	Coefficient	P-value	Q-value
Treatment	Metabolism_XenobioticsBiodegradationandMetabolism	TreatmentD.AlfalfaSainfoin	-0.00143132	0.0173983	0.0869915
KEGG L3
Variable	Feature	Value	Coefficient	P-value	Q-value
Treatment	Metabolism_LipidMetabolism_Synthesisanddegradationofketonebodies	TreatmentD.AlfalfaSainfoin	-0.00130098	0.000177383	0.00358747
Treatment	Metabolism_CarbohydrateMetabolism_Propanoatemetabolism	TreatmentD.AlfalfaSainfoin	-0.00114898	0.00210635	0.0214275
Treatment	Metabolism_XenobioticsBiodegradationandMetabolism_MetabolismofxenobioticsbycytochromeP450	TreatmentD.AlfalfaSainfoin	-0.00224745	0.00291958	0.0270868
Treatment	Metabolism_XenobioticsBiodegradationandMetabolism_Drugmetabolism_cytochromeP450	TreatmentD.AlfalfaSainfoin	-0.00223138	0.0031606	0.0280168
Treatment	Metabolism_XenobioticsBiodegradationandMetabolism_Chlorocyclohexaneandchlorobenzenedegradation	TreatmentD.AlfalfaSainfoin	-0.00147278	0.00330782	0.0284748
Treatment	Metabolism_CarbohydrateMetabolism_Butanoatemetabolism	TreatmentD.AlfalfaSainfoin	-0.000796918	0.00395442	0.0322618
Treatment	Metabolism_XenobioticsBiodegradationandMetabolism_Benzoatedegradation	TreatmentD.AlfalfaSainfoin	-0.00121653	0.00564935	0.0431025
Treatment	Metabolism_XenobioticsBiodegradationandMetabolism_Styrenedegradation	TreatmentD.AlfalfaSainfoin	-0.000951962	0.00561784	0.0431025
Treatment	Metabolism_XenobioticsBiodegradationandMetabolism_Caprolactamdegradation	TreatmentD.AlfalfaSainfoin	-0.00181859	0.00595038	0.0449827

## Sheet: Bloat associated features 
Shared bloat-associated genera
3 common elements in "Group A1", "Group B1" and "Group C1":
p_Proteobacteria_c_Deltaproteobacteria_o_Myxococcales_f_0319_6G20_g_
p_Proteobacteria_c_Gammaproteobacteria_o_Aeromonadales_f_Succinivibrionaceae_g_Succinivibrio
p_Firmicutes_c_Bacilli_o_Lactobacillales_f_Streptococcaceae_g_Streptococcus
6 common elements in "Group A1" and "Group B1":
p_Firmicutes_c_Clostridia_o_Clostridiales_f_Veillonellaceae_g_Anaerovibrio
p_Tenericutes_c_Mollicutes_o_Anaeroplasmatales_f_Anaeroplasmataceae_g_Anaeroplasma
p_Firmicutes_c_Clostridia_o_Clostridiales_f_Lachnospiraceae_g_Pseudobutyrivibrio
p_Firmicutes_c_Clostridia_o_Clostridiales_f_Lachnospiraceae_g_
p_Firmicutes_c_Clostridia_o_Clostridiales_f_Clostridiaceae_g_
p_Tenericutes_c_RF3_o_ML615J_28_f__g_
1 common element in "Group A1" and "Group C1":
p_Firmicutes_c_Clostridia_o_Clostridiales_f_Clostridiaceae_g_Clostridium
1 common element in "Group B1" and "Group C1":
p_Firmicutes_c_Erysipelotrichi_o_Erysipelotrichales_f_Erysipelotrichaceae_g_RFN20
Shared bloat-associated pathways
KEGG level2
2 common elements in "Group A1" and "Group B1"
Metabolism_CarbohydrateMetabolism
Metabolism_EnergyMetabolism
KEGG level3
8 common elements in "Group A1" and "Group B1":
Metabolism_XenobioticsBiodegradationandMetabolism_Polycyclicaromatichydrocarbondegradation
Metabolism_CarbohydrateMetabolism_Glycolysis_Gluconeogenesis
Metabolism_CarbohydrateMetabolism_Pentosephosphatepathway
Metabolism_LipidMetabolism_Primarybileacidbiosynthesis
Metabolism_LipidMetabolism_Secondarybileacidbiosynthesis
Metabolism_CarbohydrateMetabolism_Glyoxylateanddicarboxylatemetabolism
Metabolism_CarbohydrateMetabolism_C5_Brancheddibasicacidmetabolism
Metabolism_MetabolismofCofactorsandVitamins_Porphyrinandchlorophyllmetabolism

## Sheet: Group A2
Genera underrepresented in bloated animals grazing on Pure-Alfalfa
Variable	Feature	Value	Coefficient	P-value	Q-value
Treatment	p_SR1_c__o__f__g_	TreatmentPureAlfalfa	-0.0476124	1.19497e-14	1.55346e-12
Treatment	p_Fibrobacteres_c_Fibrobacteria_o_Fibrobacterales_f_Fibrobacteraceae_g_Fibrobacter	TreatmentPureAlfalfa	-0.126303	2.31409e-12	1.00277e-10
Treatment	p_Bacteroidetes_c_Bacteroidia_o_Bacteroidales_f__Paraprevotellaceae__g_	TreatmentPureAlfalfa	-0.0255959	4.49676e-06	3.4387e-05
Treatment	p_Firmicutes_c_Clostridia_o_Clostridiales_f_Ruminococcaceae_g_Ruminococcus	TreatmentPureAlfalfa	-0.0306332	7.28793e-06	4.51157e-05
Treatment	p_Spirochaetes_c_Spirochaetes_o_Spirochaetales_f_Spirochaetaceae_g_Treponema	TreatmentPureAlfalfa	-0.0378987	7.63564e-06	4.51197e-05
Treatment	p_Bacteroidetes_c_Bacteroidia_o_Bacteroidales_f_S24_7_g_	TreatmentPureAlfalfa	-0.0291334	9.30959e-06	5.04269e-05
Treatment	p_Cyanobacteria_c_4C0d_2_o_YS2_f__g_	TreatmentPureAlfalfa	-0.048184	0.000125759	0.000467104
Treatment	p_Tenericutes_c_Mollicutes_o_Acholeplasmatales_f__g_	TreatmentPureAlfalfa	-0.0077529	0.000124974	0.000467104
Treatment	p_Proteobacteria_c_Alphaproteobacteria_o_Rickettsiales_f__g_	TreatmentPureAlfalfa	-0.00483834	0.000190621	0.000652123
Treatment	p_Firmicutes_c_Clostridia_o_Clostridiales_f_Lachnospiraceae_g_Anaerostipes	TreatmentPureAlfalfa	-0.00592083	0.00623851	0.0135168
KEGG pathways underrepresented in bloated animals grazing on Pure-Alfalfa
KEGG L2
Variable	Feature	Value	Coefficient	P-value	Q-value
Treatment	Metabolism_LipidMetabolism	TreatmentPureAlfalfa	-0.00616507	6.36343e-15	1.52722e-13
Treatment	Metabolism_MetabolismofTerpenoidsandPolyketides	TreatmentPureAlfalfa	-0.00216758	1.81228e-05	4.83276e-05
Treatment	Metabolism_EnzymeFamilies	TreatmentPureAlfalfa	-0.000998085	0.000145318	0.00026828
Treatment	Metabolism_AminoAcidMetabolism	TreatmentPureAlfalfa	-0.00265792	0.00100797	0.00151195
KEGG L3
Treatment	Metabolism_LipidMetabolism_Fattyacidbiosynthesis	TreatmentPureAlfalfa	-0.00358734	4.67605e-17	1.07549e-14
Treatment	Metabolism_XenobioticsBiodegradationandMetabolism_Caprolactamdegradation	TreatmentPureAlfalfa	-0.00530974	1.77831e-15	2.04506e-13
Treatment	Metabolism_LipidMetabolism_Biosynthesisofunsaturatedfattyacids	TreatmentPureAlfalfa	-0.00440121	5.30982e-15	4.07086e-13
Treatment	Metabolism_AminoAcidMetabolism_Lysinedegradation	TreatmentPureAlfalfa	-0.00599743	1.93427e-14	1.00624e-12
Treatment	Metabolism_MetabolismofTerpenoidsandPolyketides_Limoneneandpinenedegradation	TreatmentPureAlfalfa	-0.00330511	2.18748e-14	1.00624e-12
Treatment	Metabolism_CarbohydrateMetabolism_Propanoatemetabolism	TreatmentPureAlfalfa	-0.00291695	4.06782e-14	1.33657e-12
Treatment	Metabolism_XenobioticsBiodegradationandMetabolism_Aminobenzoatedegradation	TreatmentPureAlfalfa	-0.00263666	4.05713e-14	1.33657e-12
Treatment	Metabolism_LipidMetabolism_Fattyacidmetabolism	TreatmentPureAlfalfa	-0.00542234	7.65214e-14	2.19999e-12
Treatment	Metabolism_LipidMetabolism_Lipidbiosynthesisproteins	TreatmentPureAlfalfa	-0.00322517	3.111e-13	7.95034e-12
Treatment	Metabolism_AminoAcidMetabolism_Tryptophanmetabolism	TreatmentPureAlfalfa	-0.00496674	1.29964e-12	2.90044e-11
Treatment	Metabolism_AminoAcidMetabolism_Valineleucineandisoleucinedegradation	TreatmentPureAlfalfa	-0.00510305	3.36729e-12	5.95751e-11
Treatment	Metabolism_CarbohydrateMetabolism_Ascorbateandaldaratemetabolism	TreatmentPureAlfalfa	-0.00180627	1.57437e-11	2.41403e-10
Treatment	Metabolism_CarbohydrateMetabolism_Inositolphosphatemetabolism	TreatmentPureAlfalfa	-0.00178938	1.54545e-11	2.41403e-10
Treatment	Metabolism_MetabolismofCofactorsandVitamins_Biotinmetabolism	TreatmentPureAlfalfa	-0.00244704	1.94801e-11	2.80026e-10
Treatment	Metabolism_XenobioticsBiodegradationandMetabolism_Benzoatedegradation	TreatmentPureAlfalfa	-0.00240706	9.50567e-10	9.50567e-09
Treatment	Metabolism_LipidMetabolism_Synthesisanddegradationofketonebodies	TreatmentPureAlfalfa	-0.00181954	1.80674e-09	1.6622e-08
Treatment	Metabolism_EnergyMetabolism_Sulfurmetabolism	TreatmentPureAlfalfa	-0.00210436	3.16218e-09	2.79732e-08
Treatment	Metabolism_MetabolismofTerpenoidsandPolyketides_Geranioldegradation	TreatmentPureAlfalfa	-0.00387095	3.5751e-09	3.04546e-08
Treatment	Metabolism_XenobioticsBiodegradationandMetabolism_Fluorobenzoatedegradation	TreatmentPureAlfalfa	-0.00260847	6.5069e-09	5.11954e-08
Treatment	Metabolism_CarbohydrateMetabolism_Butanoatemetabolism	TreatmentPureAlfalfa	-0.00147244	6.90024e-09	5.11954e-08
Treatment	Metabolism_BiosynthesisofOtherSecondaryMetabolites_Novobiocinbiosynthesis	TreatmentPureAlfalfa	-0.000937786	8.15157e-09	5.85894e-08
Treatment	Metabolism_XenobioticsBiodegradationandMetabolism_Chloroalkaneandchloroalkenedegradation	TreatmentPureAlfalfa	-0.00359654	2.71021e-08	1.781e-07
Treatment	Metabolism_AminoAcidMetabolism_Cysteineandmethioninemetabolism	TreatmentPureAlfalfa	-0.00133833	2.64411e-08	1.781e-07
Treatment	Metabolism_LipidMetabolism_Glycerophospholipidmetabolism	TreatmentPureAlfalfa	-0.00179622	6.04953e-08	3.76052e-07
Treatment	Metabolism_GlycanBiosynthesisandMetabolism_N_Glycanbiosynthesis	TreatmentPureAlfalfa	-0.001055	2.31492e-07	1.36521e-06
Treatment	Metabolism_XenobioticsBiodegradationandMetabolism_Chlorocyclohexaneandchlorobenzenedegradation	TreatmentPureAlfalfa	-0.00230343	2.46229e-07	1.41582e-06
Treatment	Metabolism_MetabolismofCofactorsandVitamins_Retinolmetabolism	TreatmentPureAlfalfa	-0.00154977	2.73189e-07	1.53253e-06
Treatment	Metabolism_XenobioticsBiodegradationandMetabolism_MetabolismofxenobioticsbycytochromeP450	TreatmentPureAlfalfa	-0.00331442	7.29988e-07	3.81585e-06
Treatment	Metabolism_AminoAcidMetabolism_Phenylalaninemetabolism	TreatmentPureAlfalfa	-0.00127552	1.19712e-06	5.73618e-06
Treatment	Metabolism_MetabolismofOtherAminoAcids_Selenocompoundmetabolism	TreatmentPureAlfalfa	-0.00118202	2.7072e-06	1.17482e-05
Treatment	Metabolism_XenobioticsBiodegradationandMetabolism_Drugmetabolism_cytochromeP450	TreatmentPureAlfalfa	-0.00311111	2.90573e-06	1.23763e-05
Treatment	Metabolism_XenobioticsBiodegradationandMetabolism_Toluenedegradation	TreatmentPureAlfalfa	-0.00230127	1.49234e-05	4.63837e-05
Treatment	Metabolism_BiosynthesisofOtherSecondaryMetabolites_Penicillinandcephalosporinbiosynthesis	TreatmentPureAlfalfa	-0.00107603	2.73175e-05	7.85377e-05
Treatment	Metabolism_EnergyMetabolism_Oxidativephosphorylation	TreatmentPureAlfalfa	-0.00277355	0.000227698	0.000513436
Treatment	Metabolism_EnzymeFamilies_Proteinkinases	TreatmentPureAlfalfa	-0.00323564	0.000243424	0.000538342
Treatment	Metabolism_XenobioticsBiodegradationandMetabolism_Styrenedegradation	TreatmentPureAlfalfa	-0.000908044	0.00035745	0.000754252
Treatment	Metabolism_MetabolismofTerpenoidsandPolyketides_Biosynthesisofvancomycingroupantibiotics	TreatmentPureAlfalfa	-0.000337236	0.000391375	0.000818329
Treatment	Metabolism_MetabolismofTerpenoidsandPolyketides_Polyketidesugarunitbiosynthesis	TreatmentPureAlfalfa	-0.000537516	0.000613568	0.00124885
Treatment	Metabolism_MetabolismofOtherAminoAcids_Phosphonateandphosphinatemetabolism	TreatmentPureAlfalfa	-0.00127055	0.00478057	0.00826715
Treatment	Metabolism_MetabolismofTerpenoidsandPolyketides_Tetracyclinebiosynthesis	TreatmentPureAlfalfa	-0.00139474	0.0129612	0.0212934
Treatment	Metabolism_GlycanBiosynthesisandMetabolism_Peptidoglycanbiosynthesis	TreatmentPureAlfalfa	-0.000797539	0.015513	0.0249511
Treatment	Metabolism_XenobioticsBiodegradationandMetabolism_Ethylbenzenedegradation	TreatmentPureAlfalfa	-0.000566581	0.0190614	0.0302354
Treatment	Metabolism_AminoAcidMetabolism_Histidinemetabolism	TreatmentPureAlfalfa	-0.000369902	0.0198423	0.0312584
Treatment	Metabolism_MetabolismofCofactorsandVitamins_Folatebiosynthesis	TreatmentPureAlfalfa	-0.00131634	0.0275383	0.0425088

## Sheet: Group B2
Genera enriched in non-bloated animals grazing on Alfalfa-Alfasure
Variable	Feature	Value	Coefficient	P-value	Q-value
Treatment	p_Bacteroidetes_c_Bacteroidia_o_Bacteroidales_f__Paraprevotellaceae__g_YRC22	TreatmentC.AlfalfaAlfasure	0.0402103	4.64587e-09	6.62037e-07
Treatment	p_Fibrobacteres_c_Fibrobacteria_o_Fibrobacterales_f_Fibrobacteraceae_g_Fibrobacter	TreatmentC.AlfalfaAlfasure	0.056903	4.05602e-05	0.00121681
Treatment	p_TM7_c_TM7_3_o_CW040_f_F16_g_	TreatmentC.AlfalfaAlfasure	0.00921336	0.00215656	0.0229476
Treatment	p_Bacteroidetes_c_Bacteroidia_o_Bacteroidales_f_Bacteroidaceae_g_BF311	TreatmentC.AlfalfaAlfasure	0.0125998	0.00269297	0.0264654
Treatment	p_Firmicutes_c_Clostridia_o_Clostridiales_f_Ruminococcaceae_g_Ruminococcus	TreatmentC.AlfalfaAlfasure	0.0137971	0.00830716	0.0493037
KEGG pathways enriched in non-bloated animals grazing on Alfalfa-Alfasure
KEGG L2
Variable	Feature	Value	Coefficient	P-value	Q-value
Treatment	Metabolism_AminoAcidMetabolism	TreatmentC.AlfalfaAlfasure	0.00258964	0.000979878	0.0118131
KEGG L3
Variable	Feature	Value	Coefficient	P-value	Q-value
Treatment	Metabolism_EnergyMetabolism_Nitrogenmetabolism	TreatmentC.AlfalfaAlfasure	0.00101756	2.05849e-12	8.48097e-10
Treatment	Metabolism_AminoAcidMetabolism_Cysteineandmethioninemetabolism	TreatmentC.AlfalfaAlfasure	0.00156703	7.01339e-11	1.92634e-08
Treatment	Metabolism_BiosynthesisofOtherSecondaryMetabolites_Novobiocinbiosynthesis	TreatmentC.AlfalfaAlfasure	0.000826987	3.5181e-08	4.83152e-06
Treatment	Metabolism_AminoAcidMetabolism_Phenylalaninemetabolism	TreatmentC.AlfalfaAlfasure	0.00132793	8.95413e-08	8.19801e-06
Treatment	Metabolism_GlycanBiosynthesisandMetabolism_Peptidoglycanbiosynthesis	TreatmentC.AlfalfaAlfasure	0.00164101	4.8771e-07	3.34894e-05
Treatment	Metabolism_LipidMetabolism_Lipidbiosynthesisproteins	TreatmentC.AlfalfaAlfasure	0.00154347	3.66665e-06	0.000232409
Treatment	Metabolism_EnzymeFamilies_Peptidases	TreatmentC.AlfalfaAlfasure	0.00120453	4.40825e-06	0.000259457
Treatment	Metabolism_XenobioticsBiodegradationandMetabolism_Naphthalenedegradation	TreatmentC.AlfalfaAlfasure	0.00104947	5.16392e-05	0.00170203
Treatment	Metabolism_EnergyMetabolism_Sulfurmetabolism	TreatmentC.AlfalfaAlfasure	0.00106191	7.42524e-05	0.00218502
Treatment	Metabolism_MetabolismofOtherAminoAcids_Selenocompoundmetabolism	TreatmentC.AlfalfaAlfasure	0.000818306	7.57599e-05	0.00218502
Treatment	Metabolism_LipidMetabolism_Biosynthesisofunsaturatedfattyacids	TreatmentC.AlfalfaAlfasure	0.00160274	9.53212e-05	0.00261816
Treatment	Metabolism_MetabolismofCofactorsandVitamins_Retinolmetabolism	TreatmentC.AlfalfaAlfasure	0.000949038	0.000101417	0.00269573
Treatment	Metabolism_LipidMetabolism_Fattyacidbiosynthesis	TreatmentC.AlfalfaAlfasure	0.00115217	0.000123727	0.00299856
Treatment	Metabolism_AminoAcidMetabolism_Aminoacidrelatedenzymes	TreatmentC.AlfalfaAlfasure	0.00112635	0.000169581	0.00358747
Treatment	Metabolism_BiosynthesisofOtherSecondaryMetabolites_Tropanepiperidineandpyridinealkaloidbiosynthesis	TreatmentC.AlfalfaAlfasure	0.000695627	0.00023764	0.00455385
Treatment	Metabolism_GlycanBiosynthesisandMetabolism_N_Glycanbiosynthesis	TreatmentC.AlfalfaAlfasure	0.000599853	0.000278917	0.00522335
Treatment	Metabolism_CarbohydrateMetabolism_Ascorbateandaldaratemetabolism	TreatmentC.AlfalfaAlfasure	0.000699757	0.000454761	0.00693931

## Sheet: Group C2
Genera enriched in non-bloated animals grazing on Alfalfa-Sainfoin
Variable	Feature	Value	Coefficient	P-value	Q-value
Treatment	p_Bacteroidetes_c_Bacteroidia_o_Bacteroidales_f_Prevotellaceae_g_	TreatmentD.AlfalfaSainfoin	0.00876951	0.000811346	0.0112797
KEGG pathways enriched in non-bloated animals grazing on Alfalfa-Sainfoin
KEGG L2
Variable	Feature	Value	Coefficient	P-value	Q-value
Treatment	Metabolism_BiosynthesisofOtherSecondaryMetabolites	TreatmentD.AlfalfaSainfoin	0.00149478	0.00751278	0.0563458
KEGG L3
Variable	Feature	Value	Coefficient	P-value	Q-value
Treatment	Metabolism_LipidMetabolism_Sphingolipidmetabolism	TreatmentD.AlfalfaSainfoin	0.00200748	0.000345872	0.00574511
Treatment	Metabolism_EnergyMetabolism_Nitrogenmetabolism	TreatmentD.AlfalfaSainfoin	0.000612405	0.000350498	0.00574511
Treatment	Metabolism_AminoAcidMetabolism_Histidinemetabolism	TreatmentD.AlfalfaSainfoin	0.000839528	0.000503946	0.00736866
Treatment	Metabolism_MetabolismofTerpenoidsandPolyketides_Polyketidesugarunitbiosynthesis	TreatmentD.AlfalfaSainfoin	0.0005988	0.001176	0.0153812
Treatment	Metabolism_AminoAcidMetabolism_Alanineaspartateandglutamatemetabolism	TreatmentD.AlfalfaSainfoin	0.00163477	0.00208211	0.0214275
Treatment	Metabolism_EnzymeFamilies_Peptidases	TreatmentD.AlfalfaSainfoin	0.000933605	0.00519577	0.0415662
Treatment	Metabolism_GlycanBiosynthesisandMetabolism_Otherglycandegradation	TreatmentD.AlfalfaSainfoin	0.00268481	0.00670203	0.0493078
Treatment	Metabolism_CarbohydrateMetabolism_Aminosugarandnucleotidesugarmetabolism	TreatmentD.AlfalfaSainfoin	0.000955361	0.00668352	0.0493078

## Sheet: Anti-Bloat associated features
Shared antibloat-associated genera
2 common elements in "Group A2" and "Group B2":
p_Fibrobacteres_c_Fibrobacteria_o_Fibrobacterales_f_Fibrobacteraceae_g_Fibrobacter
p_Firmicutes_c_Clostridia_o_Clostridiales_f_Ruminococcaceae_g_Ruminococcus
Shared antibloat-associated pathways
KEGG L2
1 common elements in "Group A2" and "Group B2":
Metabolism_AminoAcidMetabolism
KEGG L3
12 common elements in "Group A2" and "Group B2":
Metabolism_LipidMetabolism_Fattyacidbiosynthesis
Metabolism_LipidMetabolism_Biosynthesisofunsaturatedfattyacids
Metabolism_LipidMetabolism_Lipidbiosynthesisproteins
Metabolism_CarbohydrateMetabolism_Ascorbateandaldaratemetabolism
Metabolism_EnergyMetabolism_Sulfurmetabolism
Metabolism_BiosynthesisofOtherSecondaryMetabolites_Novobiocinbiosynthesis
Metabolism_AminoAcidMetabolism_Cysteineandmethioninemetabolism
Metabolism_GlycanBiosynthesisandMetabolism_N_Glycanbiosynthesis
Metabolism_MetabolismofCofactorsandVitamins_Retinolmetabolism
Metabolism_AminoAcidMetabolism_Phenylalaninemetabolism
Metabolism_MetabolismofOtherAminoAcids_Selenocompoundmetabolism
Metabolism_GlycanBiosynthesisandMetabolism_Peptidoglycanbiosynthesis
2 common elements in "Group A2" and "Group C2":
Metabolism_MetabolismofTerpenoidsandPolyketides_Polyketidesugarunitbiosynthesis
Metabolism_AminoAcidMetabolism_Histidinemetabolism
2 common elements in "Group B2" and "Group C2":
Metabolism_EnergyMetabolism_Nitrogenmetabolism
Metabolism_EnzymeFamilies_Peptidases
