# Supplementary material for: Characterization of the rumen and fecal microbiome in bloated and non-bloated cattle grazing alfalfa pastures and subjected to bloat prevention strategies
Source: Sci Rep. 2019 Mar 12;9:4272. doi: 10.1038/s41598-019-41017-3 (PMC6414552; doi:10.1038/s41598-019-41017-3)
Supplement: Supplementary file 4 — Supplementary Table S4 [file 41598_2019_41017_MOESM4_ESM.xlsx]

## Sheet: elnaz_mapping.txt
#SampleID	Barcode Sequence	Linker Primer Sequence	Rumen fraction	Period	Treatment group	Cow ID	Bloat score	Bloat status
268	GTTGTTCTGGGA	TATGGTAATTGTACTCCTACGGGAGGCAG	liquid	2	Alfalfa-Alfasure (AA)	7	0	Non-Bloated (NB)
270	GGACTTCCAGCT	TATGGTAATTGTACTCCTACGGGAGGCAG	solid	2	Alfalfa-Alfasure (AA)	7	0	Non-Bloated (NB)
496	CGCTCACAGAAT	TATGGTAATTGTACTCCTACGGGAGGCAG	fecal	2	Alfalfa-Alfasure (AA)	7	0	Non-Bloated (NB)
196	TCTCTACCACTC	TATGGTAATTGTACTCCTACGGGAGGCAG	liquid	1	Alfalfa-Alfasure (AA)	41	0	Non-Bloated (NB)
198	ACTTCCAACTTC	TATGGTAATTGTACTCCTACGGGAGGCAG	solid	1	Alfalfa-Alfasure (AA)	41	0	Non-Bloated (NB)
484	GCTTGAGCTTGA	TATGGTAATTGTACTCCTACGGGAGGCAG	fecal	1	Alfalfa-Alfasure (AA)	41	0	Non-Bloated (NB)
442	AGAGTCTTGCCA	TATGGTAATTGTACTCCTACGGGAGGCAG	liquid	3	Alfalfa-Alfasure (AA)	48	0	Non-Bloated (NB)
444	ACAACACTCCGA	TATGGTAATTGTACTCCTACGGGAGGCAG	solid	3	Alfalfa-Alfasure (AA)	48	0	Non-Bloated (NB)
525	GTAATGCGTAAC	TATGGTAATTGTACTCCTACGGGAGGCAG	fecal	3	Alfalfa-Alfasure (AA)	48	0	Non-Bloated (NB)
100	GCATATGCACTG	TATGGTAATTGTACTCCTACGGGAGGCAG	liquid	1	Alfalfa-Alfasure (AA)	66	0	Non-Bloated (NB)
103	CAACTCCCGTGA	TATGGTAATTGTACTCCTACGGGAGGCAG	solid	1	Alfalfa-Alfasure (AA)	66	0	Non-Bloated (NB)
148	TACTACGTGGCC	TATGGTAATTGTACTCCTACGGGAGGCAG	liquid	1	Alfalfa-Alfasure (AA)	66	0	Non-Bloated (NB)
150	GGCCAGTTCCTA	TATGGTAATTGTACTCCTACGGGAGGCAG	solid	1	Alfalfa-Alfasure (AA)	66	0	Non-Bloated (NB)
468	TGCCGTATGCCA	TATGGTAATTGTACTCCTACGGGAGGCAG	fecal	1	Alfalfa-Alfasure (AA)	66	0	Non-Bloated (NB)
476	AACGTAGGCTCT	TATGGTAATTGTACTCCTACGGGAGGCAG	fecal	1	Alfalfa-Alfasure (AA)	66	0	Non-Bloated (NB)
106	TTGCGTTAGCAG	TATGGTAATTGTACTCCTACGGGAGGCAG	liquid	1	Alfalfa-Alfasure (AA)	87	0	Non-Bloated (NB)
108	TACGAGCCCTAA	TATGGTAATTGTACTCCTACGGGAGGCAG	solid	1	Alfalfa-Alfasure (AA)	87	0	Non-Bloated (NB)
154	GATGTTCGCTAG	TATGGTAATTGTACTCCTACGGGAGGCAG	liquid	1	Alfalfa-Alfasure (AA)	87	0	Non-Bloated (NB)
156	CTATCTCCTGTC	TATGGTAATTGTACTCCTACGGGAGGCAG	solid	1	Alfalfa-Alfasure (AA)	87	0	Non-Bloated (NB)
469	CGTGACAATAGT	TATGGTAATTGTACTCCTACGGGAGGCAG	fecal	1	Alfalfa-Alfasure (AA)	87	0	Non-Bloated (NB)
477	AGTTGTAGTCCG	TATGGTAATTGTACTCCTACGGGAGGCAG	fecal	1	Alfalfa-Alfasure (AA)	87	0	Non-Bloated (NB)
232	AACTAGTTCAGG	TATGGTAATTGTACTCCTACGGGAGGCAG	liquid	2	Alfalfa-Alfasure (AA)	110	0	Non-Bloated (NB)
234	ATTCTGCCGAAG	TATGGTAATTGTACTCCTACGGGAGGCAG	solid	2	Alfalfa-Alfasure (AA)	110	0	Non-Bloated (NB)
274	CTCACAACCGTG	TATGGTAATTGTACTCCTACGGGAGGCAG	liquid	2	Alfalfa-Alfasure (AA)	110	0	Non-Bloated (NB)
276	CTGCTATTCCTC	TATGGTAATTGTACTCCTACGGGAGGCAG	solid	2	Alfalfa-Alfasure (AA)	110	0	Non-Bloated (NB)
490	TATGTGCCGGCT	TATGGTAATTGTACTCCTACGGGAGGCAG	fecal	2	Alfalfa-Alfasure (AA)	110	0	Non-Bloated (NB)
497	ATTCGGTAGTGC	TATGGTAATTGTACTCCTACGGGAGGCAG	fecal	2	Alfalfa-Alfasure (AA)	110	0	Non-Bloated (NB)
400	ACCCAAGCGTTA	TATGGTAATTGTACTCCTACGGGAGGCAG	liquid	3	Alfalfa-Alfasure (AA)	178	0	Non-Bloated (NB)
402	TGCAGCAAGATT	TATGGTAATTGTACTCCTACGGGAGGCAG	solid	3	Alfalfa-Alfasure (AA)	178	0	Non-Bloated (NB)
518	ATTTAGGACGAC	TATGGTAATTGTACTCCTACGGGAGGCAG	fecal	3	Alfalfa-Alfasure (AA)	178	0	Non-Bloated (NB)
316	ACTTGGTGTAAG	TATGGTAATTGTACTCCTACGGGAGGCAG	liquid	2	Alfalfa-Alfasure (AA)	272	0	Non-Bloated (NB)
318	TCTTGGAGGTCA	TATGGTAATTGTACTCCTACGGGAGGCAG	solid	2	Alfalfa-Alfasure (AA)	272	0	Non-Bloated (NB)
504	CGGATAACCTCC	TATGGTAATTGTACTCCTACGGGAGGCAG	fecal	2	Alfalfa-Alfasure (AA)	272	0	Non-Bloated (NB)
202	CTCACCTAGGAA	TATGGTAATTGTACTCCTACGGGAGGCAG	liquid	1	Alfalfa-Alfasure (AA)	315	0	Non-Bloated (NB)
204	GTGTTGTCGTGC	TATGGTAATTGTACTCCTACGGGAGGCAG	solid	1	Alfalfa-Alfasure (AA)	315	0	Non-Bloated (NB)
485	CGCTGTGGATTA	TATGGTAATTGTACTCCTACGGGAGGCAG	fecal	1	Alfalfa-Alfasure (AA)	315	0	Non-Bloated (NB)
364	GCAATTAGGTAC	TATGGTAATTGTACTCCTACGGGAGGCAG	liquid	3	Alfalfa-Alfasure (AA)	346	0	Non-Bloated (NB)
366	CATACCGTGAGT	TATGGTAATTGTACTCCTACGGGAGGCAG	solid	3	Alfalfa-Alfasure (AA)	346	0	Non-Bloated (NB)
406	AGCAACATTGCA	TATGGTAATTGTACTCCTACGGGAGGCAG	liquid	3	Alfalfa-Alfasure (AA)	346	0	Non-Bloated (NB)
408	GATGTGGTGTTA	TATGGTAATTGTACTCCTACGGGAGGCAG	solid	3	Alfalfa-Alfasure (AA)	346	0	Non-Bloated (NB)
512	TGCACGTGATAA	TATGGTAATTGTACTCCTACGGGAGGCAG	fecal	3	Alfalfa-Alfasure (AA)	346	0	Non-Bloated (NB)
519	GGATAGCCAAGG	TATGGTAATTGTACTCCTACGGGAGGCAG	fecal	3	Alfalfa-Alfasure (AA)	346	0	Non-Bloated (NB)
214	GATTCCGGCTCA	TATGGTAATTGTACTCCTACGGGAGGCAG	liquid	1	Alfalfa-Sainfoin (AS)	43	1	Bloated (B)
216	CGTAATTGCCGC	TATGGTAATTGTACTCCTACGGGAGGCAG	solid	1	Alfalfa-Sainfoin (AS)	43	1	Bloated (B)
487	ACGATTCGAGTC	TATGGTAATTGTACTCCTACGGGAGGCAG	fecal	1	Alfalfa-Sainfoin (AS)	43	1	Bloated (B)
160	ACTCACAGGAAT	TATGGTAATTGTACTCCTACGGGAGGCAG	liquid	1	Alfalfa-Sainfoin (AS)	48	1	Bloated (B)
162	ATGATGAGCCTC	TATGGTAATTGTACTCCTACGGGAGGCAG	solid	1	Alfalfa-Sainfoin (AS)	48	1	Bloated (B)
478	TCGTCAAACCCG	TATGGTAATTGTACTCCTACGGGAGGCAG	fecal	1	Alfalfa-Sainfoin (AS)	48	1	Bloated (B)
286	AGCAGAACATCT	TATGGTAATTGTACTCCTACGGGAGGCAG	liquid	2	Alfalfa-Sainfoin (AS)	66	1	Bloated (B)
288	TACCGCTTCTTC	TATGGTAATTGTACTCCTACGGGAGGCAG	solid	2	Alfalfa-Sainfoin (AS)	66	1	Bloated (B)
499	CAACACATGCTG	TATGGTAATTGTACTCCTACGGGAGGCAG	fecal	2	Alfalfa-Sainfoin (AS)	66	1	Bloated (B)
370	ATGTGTGTAGAC	TATGGTAATTGTACTCCTACGGGAGGCAG	liquid	3	Alfalfa-Sainfoin (AS)	110	1	Bloated (B)
372	CCTGCGAAGTAT	TATGGTAATTGTACTCCTACGGGAGGCAG	solid	3	Alfalfa-Sainfoin (AS)	110	1	Bloated (B)
418	CGTGATCCGCTA	TATGGTAATTGTACTCCTACGGGAGGCAG	liquid	3	Alfalfa-Sainfoin (AS)	110	1	Bloated (B)
420	GGTTATTTGGCG	TATGGTAATTGTACTCCTACGGGAGGCAG	solid	3	Alfalfa-Sainfoin (AS)	110	1	Bloated (B)
513	GTTCGGTGTCCA	TATGGTAATTGTACTCCTACGGGAGGCAG	fecal	3	Alfalfa-Sainfoin (AS)	110	1	Bloated (B)
521	GTCGTCCAAATG	TATGGTAATTGTACTCCTACGGGAGGCAG	fecal	3	Alfalfa-Sainfoin (AS)	110	1	Bloated (B)
208	CCACAGATCGAT	TATGGTAATTGTACTCCTACGGGAGGCAG	liquid	1	Alfalfa-Sainfoin (AS)	178	2	Bloated (B)
210	TATCGACACAAG	TATGGTAATTGTACTCCTACGGGAGGCAG	solid	1	Alfalfa-Sainfoin (AS)	178	2	Bloated (B)
486	CTGTCAGTGACC	TATGGTAATTGTACTCCTACGGGAGGCAG	fecal	1	Alfalfa-Sainfoin (AS)	178	2	Bloated (B)
118	ACCATAGCTCCG	TATGGTAATTGTACTCCTACGGGAGGCAG	liquid	1	Alfalfa-Sainfoin (AS)	346	1	Bloated (B)
120	TCGACATCTCTT	TATGGTAATTGTACTCCTACGGGAGGCAG	solid	1	Alfalfa-Sainfoin (AS)	346	1	Bloated (B)
166	GTCGACAGAGGA	TATGGTAATTGTACTCCTACGGGAGGCAG	liquid	1	Alfalfa-Sainfoin (AS)	346	1	Bloated (B)
168	TGTCGCAAATAG	TATGGTAATTGTACTCCTACGGGAGGCAG	solid	1	Alfalfa-Sainfoin (AS)	346	1	Bloated (B)
471	TTAAGACAGTCG	TATGGTAATTGTACTCCTACGGGAGGCAG	fecal	1	Alfalfa-Sainfoin (AS)	346	1	Bloated (B)
479	TAATCGGTGCCA	TATGGTAATTGTACTCCTACGGGAGGCAG	fecal	1	Alfalfa-Sainfoin (AS)	346	1	Bloated (B)
328	GCGACAATTACA	TATGGTAATTGTACTCCTACGGGAGGCAG	liquid	2	Alfalfa-Sainfoin (AS)	41	0	Non-Bloated (NB)
330	TCATGCTCCATT	TATGGTAATTGTACTCCTACGGGAGGCAG	solid	2	Alfalfa-Sainfoin (AS)	41	0	Non-Bloated (NB)
506	GACTTCATGCGA	TATGGTAATTGTACTCCTACGGGAGGCAG	fecal	2	Alfalfa-Sainfoin (AS)	41	0	Non-Bloated (NB)
112	CACTACGCTAGA	TATGGTAATTGTACTCCTACGGGAGGCAG	liquid	1	Alfalfa-Sainfoin (AS)	48	0	Non-Bloated (NB)
114	TGCAGTCCTCGA	TATGGTAATTGTACTCCTACGGGAGGCAG	solid	1	Alfalfa-Sainfoin (AS)	48	0	Non-Bloated (NB)
470	CGCTACAACTCG	TATGGTAATTGTACTCCTACGGGAGGCAG	fecal	1	Alfalfa-Sainfoin (AS)	48	0	Non-Bloated (NB)
334	AGCTGTCAAGCT	TATGGTAATTGTACTCCTACGGGAGGCAG	liquid	2	Alfalfa-Sainfoin (AS)	87	0	Non-Bloated (NB)
336	GAGAGCAACAGA	TATGGTAATTGTACTCCTACGGGAGGCAG	solid	2	Alfalfa-Sainfoin (AS)	87	0	Non-Bloated (NB)
507	GCCTGTCTGCAA	TATGGTAATTGTACTCCTACGGGAGGCAG	fecal	2	Alfalfa-Sainfoin (AS)	87	0	Non-Bloated (NB)
412	CAGAAATGTGTC	TATGGTAATTGTACTCCTACGGGAGGCAG	liquid	3	Alfalfa-Sainfoin (AS)	153	0	Non-Bloated (NB)
414	GTAGAGGTAGAG	TATGGTAATTGTACTCCTACGGGAGGCAG	solid	3	Alfalfa-Sainfoin (AS)	153	0	Non-Bloated (NB)
520	TGGTTGGTTACG	TATGGTAATTGTACTCCTACGGGAGGCAG	fecal	3	Alfalfa-Sainfoin (AS)	153	0	Non-Bloated (NB)
448	CGATGCTGTTGA	TATGGTAATTGTACTCCTACGGGAGGCAG	liquid	3	Alfalfa-Sainfoin (AS)	272	0	Non-Bloated (NB)
450	ACGACTGCATAA	TATGGTAATTGTACTCCTACGGGAGGCAG	solid	3	Alfalfa-Sainfoin (AS)	272	0	Non-Bloated (NB)
240	AGCATGTCCCGT	TATGGTAATTGTACTCCTACGGGAGGCAG	solid	2	Alfalfa-Sainfoin (AS)	315	0	Non-Bloated (NB)
280	ATGTCACCGCTG	TATGGTAATTGTACTCCTACGGGAGGCAG	liquid	2	Alfalfa-Sainfoin (AS)	315	0	Non-Bloated (NB)
282	TGTAACGCCGAT	TATGGTAATTGTACTCCTACGGGAGGCAG	solid	2	Alfalfa-Sainfoin (AS)	315	0	Non-Bloated (NB)
491	TGGTCGCATCGT	TATGGTAATTGTACTCCTACGGGAGGCAG	fecal	2	Alfalfa-Sainfoin (AS)	315	0	Non-Bloated (NB)
498	CGAGCTGTTACC	TATGGTAATTGTACTCCTACGGGAGGCAG	fecal	2	Alfalfa-Sainfoin (AS)	315	0	Non-Bloated (NB)
32	ACCGGTATGTAC	TATGGTAATTGTACTCCTACGGGAGGCAG	liquid	0	Basline	7	0	Non-Bloated (NB)
35	AATTGTGTCGGA	TATGGTAATTGTACTCCTACGGGAGGCAG	solid	0	Basline	7	0	Non-Bloated (NB)
21	GTCGTGTAGCCT	TATGGTAATTGTACTCCTACGGGAGGCAG	liquid	0	Basline	41	0	Non-Bloated (NB)
24	AGCGGAGGTTAG	TATGGTAATTGTACTCCTACGGGAGGCAG	solid	0	Basline	41	0	Non-Bloated (NB)
63	GATCTGCGATCC	TATGGTAATTGTACTCCTACGGGAGGCAG	liquid	0	Basline	43	0	Non-Bloated (NB)
66	CAGCTCATCAGC	TATGGTAATTGTACTCCTACGGGAGGCAG	solid	0	Basline	43	0	Non-Bloated (NB)
57	CATTATGGCGTG	TATGGTAATTGTACTCCTACGGGAGGCAG	liquid	0	Basline	48	0	Non-Bloated (NB)
59	CCAATACGCCTG	TATGGTAATTGTACTCCTACGGGAGGCAG	solid	0	Basline	48	0	Non-Bloated (NB)
3	TCCCTTGTCTCC	TATGGTAATTGTACTCCTACGGGAGGCAG	liquid	0	Basline	66	0	Non-Bloated (NB)
5	ACGAGACTGATT	TATGGTAATTGTACTCCTACGGGAGGCAG	solid	0	Basline	66	0	Non-Bloated (NB)
15	TGGTCAACGATA	TATGGTAATTGTACTCCTACGGGAGGCAG	liquid	0	Basline	87	0	Non-Bloated (NB)
17	ATCGCACAGTAA	TATGGTAATTGTACTCCTACGGGAGGCAG	solid	0	Basline	87	0	Non-Bloated (NB)
27	ATCCTTTGGTTC	TATGGTAATTGTACTCCTACGGGAGGCAG	liquid	0	Basline	110	0	Non-Bloated (NB)
29	TACAGCGCATAC	TATGGTAATTGTACTCCTACGGGAGGCAG	solid	0	Basline	110	0	Non-Bloated (NB)
46	ACCAGTGACTCA	TATGGTAATTGTACTCCTACGGGAGGCAG	liquid	0	Basline	153	0	Non-Bloated (NB)
47	GAATACCAAGTC	TATGGTAATTGTACTCCTACGGGAGGCAG	solid	0	Basline	153	0	Non-Bloated (NB)
51	GTAGATCGTGTA	TATGGTAATTGTACTCCTACGGGAGGCAG	liquid	0	Basline	178	0	Non-Bloated (NB)
53	TAACGTGTGTGC	TATGGTAATTGTACTCCTACGGGAGGCAG	solid	0	Basline	178	0	Non-Bloated (NB)
39	TGCATACACTGG	TATGGTAATTGTACTCCTACGGGAGGCAG	liquid	0	Basline	272	0	Non-Bloated (NB)
41	AGTCGAACGAGG	TATGGTAATTGTACTCCTACGGGAGGCAG	solid	0	Basline	272	0	Non-Bloated (NB)
9	GCTGTACGGATT	TATGGTAATTGTACTCCTACGGGAGGCAG	liquid	0	Basline	315	0	Non-Bloated (NB)
11	ATCACCAGGTGT	TATGGTAATTGTACTCCTACGGGAGGCAG	solid	0	Basline	315	0	Non-Bloated (NB)
69	CAAACAACAGCT	TATGGTAATTGTACTCCTACGGGAGGCAG	liquid	0	Basline	346	0	Non-Bloated (NB)
71	GCAACACCATCC	TATGGTAATTGTACTCCTACGGGAGGCAG	solid	0	Basline	346	0	Non-Bloated (NB)
457	TCAGTTCTCGTT	TATGGTAATTGTACTCCTACGGGAGGCAG	fecal	0	Basline	7	0	Non-Bloated (NB)
455	GAAACATCCCAC	TATGGTAATTGTACTCCTACGGGAGGCAG	fecal	0	Basline	41	0	Non-Bloated (NB)
462	AGTGTTTCGGAC	TATGGTAATTGTACTCCTACGGGAGGCAG	fecal	0	Basline	43	0	Non-Bloated (NB)
461	GTAAATTCAGGC	TATGGTAATTGTACTCCTACGGGAGGCAG	fecal	0	Basline	48	0	Non-Bloated (NB)
452	ACGCGAACTAAT	TATGGTAATTGTACTCCTACGGGAGGCAG	fecal	0	Basline	66	0	Non-Bloated (NB)
454	ACGGGTCATCAT	TATGGTAATTGTACTCCTACGGGAGGCAG	fecal	0	Basline	87	0	Non-Bloated (NB)
456	CGTACTCTCGAG	TATGGTAATTGTACTCCTACGGGAGGCAG	fecal	0	Basline	110	0	Non-Bloated (NB)
459	GTTATCGCATGG	TATGGTAATTGTACTCCTACGGGAGGCAG	fecal	0	Basline	153	0	Non-Bloated (NB)
460	GATCACGAGAGG	TATGGTAATTGTACTCCTACGGGAGGCAG	fecal	0	Basline	178	0	Non-Bloated (NB)
458	TCGTGCGTGTTG	TATGGTAATTGTACTCCTACGGGAGGCAG	fecal	0	Basline	272	0	Non-Bloated (NB)
453	AGCTATGTATGG	TATGGTAATTGTACTCCTACGGGAGGCAG	fecal	0	Basline	315	0	Non-Bloated (NB)
463	ACACGCGGTTTA	TATGGTAATTGTACTCCTACGGGAGGCAG	fecal	0	Basline	346	0	Non-Bloated (NB)
124	GAACACTTTGGA	TATGGTAATTGTACTCCTACGGGAGGCAG	liquid	1	Pure Alfalfa (PA)	7	1	Bloated (B)
126	GAGCCATCTGTA	TATGGTAATTGTACTCCTACGGGAGGCAG	solid	1	Pure Alfalfa (PA)	7	1	Bloated (B)
184	CGGTCAATTGAC	TATGGTAATTGTACTCCTACGGGAGGCAG	liquid	1	Pure Alfalfa (PA)	7	1	Bloated (B)
186	GTGGAGTCTCAT	TATGGTAATTGTACTCCTACGGGAGGCAG	solid	1	Pure Alfalfa (PA)	7	1	Bloated (B)
472	TCTGCACTGAGC	TATGGTAATTGTACTCCTACGGGAGGCAG	fecal	1	Pure Alfalfa (PA)	7	1	Bloated (B)
482	TTGACCGCGGTT	TATGGTAATTGTACTCCTACGGGAGGCAG	fecal	1	Pure Alfalfa (PA)	7	1	Bloated (B)
352	GTATTTCGGACG	TATGGTAATTGTACTCCTACGGGAGGCAG	liquid	3	Pure Alfalfa (PA)	41	1	Bloated (B)
354	TATCTATCCTGC	TATGGTAATTGTACTCCTACGGGAGGCAG	solid	3	Pure Alfalfa (PA)	41	1	Bloated (B)
394	ATCAGTACTAGG	TATGGTAATTGTACTCCTACGGGAGGCAG	liquid	3	Pure Alfalfa (PA)	41	1	Bloated (B)
396	TCCTCGAGCGAT	TATGGTAATTGTACTCCTACGGGAGGCAG	solid	3	Pure Alfalfa (PA)	41	1	Bloated (B)
510	TGTGGCTCGTGT	TATGGTAATTGTACTCCTACGGGAGGCAG	fecal	3	Pure Alfalfa (PA)	41	1	Bloated (B)
517	CGTAGGTAGAGG	TATGGTAATTGTACTCCTACGGGAGGCAG	fecal	3	Pure Alfalfa (PA)	41	1	Bloated (B)
228	TAGGCATGCTTG	TATGGTAATTGTACTCCTACGGGAGGCAG	solid	2	Pure Alfalfa (PA)	48	1	Bloated (B)
262	CGTAAGATGCCT	TATGGTAATTGTACTCCTACGGGAGGCAG	liquid	2	Pure Alfalfa (PA)	48	3	Bloated (B)
264	GCGTTCTAGCTG	TATGGTAATTGTACTCCTACGGGAGGCAG	solid	2	Pure Alfalfa (PA)	48	3	Bloated (B)
304	ACTCCTTGTGTT	TATGGTAATTGTACTCCTACGGGAGGCAG	liquid	2	Pure Alfalfa (PA)	48	3	Bloated (B)
306	GTCACGGACATT	TATGGTAATTGTACTCCTACGGGAGGCAG	solid	2	Pure Alfalfa (PA)	48	3	Bloated (B)
489	CTGATCCATCTT	TATGGTAATTGTACTCCTACGGGAGGCAG	fecal	2	Pure Alfalfa (PA)	48	1	Bloated (B)
495	CTGAAGGGCGAA	TATGGTAATTGTACTCCTACGGGAGGCAG	fecal	2	Pure Alfalfa (PA)	48	3	Bloated (B)
358	TTGCCAAGAGTC	TATGGTAATTGTACTCCTACGGGAGGCAG	liquid	3	Pure Alfalfa (PA)	66	1	Bloated (B)
360	AGTAGCGGAAGA	TATGGTAATTGTACTCCTACGGGAGGCAG	solid	3	Pure Alfalfa (PA)	66	1	Bloated (B)
388	GACATTGTCACG	TATGGTAATTGTACTCCTACGGGAGGCAG	liquid	3	Pure Alfalfa (PA)	66	1	Bloated (B)
390	GCCAACAACCAT	TATGGTAATTGTACTCCTACGGGAGGCAG	solid	3	Pure Alfalfa (PA)	66	1	Bloated (B)
436	TTAGAGCCATGC	TATGGTAATTGTACTCCTACGGGAGGCAG	liquid	3	Pure Alfalfa (PA)	66	1	Bloated (B)
438	TGAACCCTATGG	TATGGTAATTGTACTCCTACGGGAGGCAG	solid	3	Pure Alfalfa (PA)	66	1	Bloated (B)
511	AACTTTCAGGAG	TATGGTAATTGTACTCCTACGGGAGGCAG	fecal	3	Pure Alfalfa (PA)	66	1	Bloated (B)
516	TTCTCCATCACA	TATGGTAATTGTACTCCTACGGGAGGCAG	fecal	3	Pure Alfalfa (PA)	66	1	Bloated (B)
524	GCGTCCATGAAT	TATGGTAATTGTACTCCTACGGGAGGCAG	fecal	3	Pure Alfalfa (PA)	66	1	Bloated (B)
346	TACCGAAGGTAT	TATGGTAATTGTACTCCTACGGGAGGCAG	liquid	3	Pure Alfalfa (PA)	87	1	Bloated (B)
348	CACTCATCATTC	TATGGTAATTGTACTCCTACGGGAGGCAG	solid	3	Pure Alfalfa (PA)	87	1	Bloated (B)
382	GTTAAGCTGACC	TATGGTAATTGTACTCCTACGGGAGGCAG	liquid	3	Pure Alfalfa (PA)	87	1	Bloated (B)
384	ATGCCATGCCGT	TATGGTAATTGTACTCCTACGGGAGGCAG	solid	3	Pure Alfalfa (PA)	87	1	Bloated (B)
432	GTGTTAGATGTG	TATGGTAATTGTACTCCTACGGGAGGCAG	solid	3	Pure Alfalfa (PA)	87	1	Bloated (B)
509	TTCGATGCCGCA	TATGGTAATTGTACTCCTACGGGAGGCAG	fecal	3	Pure Alfalfa (PA)	87	1	Bloated (B)
515	ATTGACCGGTCA	TATGGTAATTGTACTCCTACGGGAGGCAG	fecal	3	Pure Alfalfa (PA)	87	1	Bloated (B)
523	TACACAAGTCGC	TATGGTAATTGTACTCCTACGGGAGGCAG	fecal	3	Pure Alfalfa (PA)	87	1	Bloated (B)
74	GCGATATATCGC	TATGGTAATTGTACTCCTACGGGAGGCAG	liquid	1	Pure Alfalfa (PA)	110	3	Bloated (B)
75	CGAGCAATCCTA	TATGGTAATTGTACTCCTACGGGAGGCAG	solid	1	Pure Alfalfa (PA)	110	3	Bloated (B)
136	TAATACGGATCG	TATGGTAATTGTACTCCTACGGGAGGCAG	liquid	1	Pure Alfalfa (PA)	110	3	Bloated (B)
138	TCGGAATTAGAC	TATGGTAATTGTACTCCTACGGGAGGCAG	solid	1	Pure Alfalfa (PA)	110	3	Bloated (B)
190	GCTCGAAGATTC	TATGGTAATTGTACTCCTACGGGAGGCAG	liquid	1	Pure Alfalfa (PA)	110	3	Bloated (B)
192	AGGCTTACGTGT	TATGGTAATTGTACTCCTACGGGAGGCAG	solid	1	Pure Alfalfa (PA)	110	3	Bloated (B)
464	TGGCAAATCTAG	TATGGTAATTGTACTCCTACGGGAGGCAG	fecal	1	Pure Alfalfa (PA)	110	3	Bloated (B)
474	TGGGTCCCACAT	TATGGTAATTGTACTCCTACGGGAGGCAG	fecal	1	Pure Alfalfa (PA)	110	3	Bloated (B)
483	GTGCAACCAATC	TATGGTAATTGTACTCCTACGGGAGGCAG	fecal	1	Pure Alfalfa (PA)	110	3	Bloated (B)
88	CGAGGGAAAGTC	TATGGTAATTGTACTCCTACGGGAGGCAG	liquid	1	Pure Alfalfa (PA)	153	2	Bloated (B)
90	CAAATTCGGGAT	TATGGTAATTGTACTCCTACGGGAGGCAG	solid	1	Pure Alfalfa (PA)	153	2	Bloated (B)
142	TGTGAATTCGGA	TATGGTAATTGTACTCCTACGGGAGGCAG	liquid	1	Pure Alfalfa (PA)	153	1	Bloated (B)
144	CATTCGTGGCGT	TATGGTAATTGTACTCCTACGGGAGGCAG	solid	1	Pure Alfalfa (PA)	153	1	Bloated (B)
466	CACCTTACCTTA	TATGGTAATTGTACTCCTACGGGAGGCAG	fecal	1	Pure Alfalfa (PA)	153	2	Bloated (B)
475	CACTGGTGCATA	TATGGTAATTGTACTCCTACGGGAGGCAG	fecal	1	Pure Alfalfa (PA)	153	1	Bloated (B)
220	GGTGACTAGTTC	TATGGTAATTGTACTCCTACGGGAGGCAG	liquid	2	Pure Alfalfa (PA)	178	1	Bloated (B)
222	ATGGGTTCCGTC	TATGGTAATTGTACTCCTACGGGAGGCAG	solid	2	Pure Alfalfa (PA)	178	1	Bloated (B)
250	TAGTATGCGCAA	TATGGTAATTGTACTCCTACGGGAGGCAG	liquid	2	Pure Alfalfa (PA)	178	3	Bloated (B)
252	TGCGCTGAATGT	TATGGTAATTGTACTCCTACGGGAGGCAG	solid	2	Pure Alfalfa (PA)	178	3	Bloated (B)
298	GCCTAGCCCAAT	TATGGTAATTGTACTCCTACGGGAGGCAG	liquid	2	Pure Alfalfa (PA)	178	2	Bloated (B)
301	GATGTATGTGGT	TATGGTAATTGTACTCCTACGGGAGGCAG	solid	2	Pure Alfalfa (PA)	178	2	Bloated (B)
488	GGTTCGGTCCAT	TATGGTAATTGTACTCCTACGGGAGGCAG	fecal	2	Pure Alfalfa (PA)	178	1	Bloated (B)
493	GCATCAGAGTTA	TATGGTAATTGTACTCCTACGGGAGGCAG	fecal	2	Pure Alfalfa (PA)	178	3	Bloated (B)
501	CGACTCTAAACG	TATGGTAATTGTACTCCTACGGGAGGCAG	fecal	2	Pure Alfalfa (PA)	178	2	Bloated (B)
82	AGTCGTGCACAT	TATGGTAATTGTACTCCTACGGGAGGCAG	liquid	1	Pure Alfalfa (PA)	272	1	Bloated (B)
84	GTATCTGCGCGT	TATGGTAATTGTACTCCTACGGGAGGCAG	solid	1	Pure Alfalfa (PA)	272	1	Bloated (B)
130	TTGGGTACACGT	TATGGTAATTGTACTCCTACGGGAGGCAG	liquid	1	Pure Alfalfa (PA)	272	1	Bloated (B)
132	AAGGCGCTCCTT	TATGGTAATTGTACTCCTACGGGAGGCAG	solid	1	Pure Alfalfa (PA)	272	1	Bloated (B)
473	CGCAGATTAGTA	TATGGTAATTGTACTCCTACGGGAGGCAG	fecal	1	Pure Alfalfa (PA)	272	1	Bloated (B)
340	TACTCGGGAACT	TATGGTAATTGTACTCCTACGGGAGGCAG	liquid	3	Pure Alfalfa (PA)	315	1	Bloated (B)
342	CGTGCTTAGGCT	TATGGTAATTGTACTCCTACGGGAGGCAG	solid	3	Pure Alfalfa (PA)	315	1	Bloated (B)
376	TTCTCTCGACAT	TATGGTAATTGTACTCCTACGGGAGGCAG	liquid	3	Pure Alfalfa (PA)	315	1	Bloated (B)
378	GCTCTCCGTAGA	TATGGTAATTGTACTCCTACGGGAGGCAG	solid	3	Pure Alfalfa (PA)	315	1	Bloated (B)
424	GGATCGTAATAC	TATGGTAATTGTACTCCTACGGGAGGCAG	liquid	3	Pure Alfalfa (PA)	315	1	Bloated (B)
426	GCATAGCATCAA	TATGGTAATTGTACTCCTACGGGAGGCAG	solid	3	Pure Alfalfa (PA)	315	1	Bloated (B)
508	ACTGATGGCCTC	TATGGTAATTGTACTCCTACGGGAGGCAG	fecal	3	Pure Alfalfa (PA)	315	1	Bloated (B)
514	AAGACAGCTATC	TATGGTAATTGTACTCCTACGGGAGGCAG	fecal	3	Pure Alfalfa (PA)	315	1	Bloated (B)
522	CAACGTGCTCCA	TATGGTAATTGTACTCCTACGGGAGGCAG	fecal	3	Pure Alfalfa (PA)	315	1	Bloated (B)
292	TGTGCGATAACA	TATGGTAATTGTACTCCTACGGGAGGCAG	liquid	2	Pure Alfalfa (PA)	346	1	Bloated (B)
294	GATTATCGACGA	TATGGTAATTGTACTCCTACGGGAGGCAG	solid	2	Pure Alfalfa (PA)	346	1	Bloated (B)
500	ATTCTCTCACGT	TATGGTAATTGTACTCCTACGGGAGGCAG	fecal	2	Pure Alfalfa (PA)	346	1	Bloated (B)
256	ATGGCTGTCAGT	TATGGTAATTGTACTCCTACGGGAGGCAG	liquid	2	Pure Alfalfa (PA)	43	0	Non-Bloated (NB)
258	GTTCTCTTCTCG	TATGGTAATTGTACTCCTACGGGAGGCAG	solid	2	Pure Alfalfa (PA)	43	0	Non-Bloated (NB)
310	GCGAGCGAAGTA	TATGGTAATTGTACTCCTACGGGAGGCAG	liquid	2	Pure Alfalfa (PA)	43	0	Non-Bloated (NB)
312	ATCTACCGAAGC	TATGGTAATTGTACTCCTACGGGAGGCAG	solid	2	Pure Alfalfa (PA)	43	0	Non-Bloated (NB)
494	GTGGTCATCGTA	TATGGTAATTGTACTCCTACGGGAGGCAG	fecal	2	Pure Alfalfa (PA)	43	0	Non-Bloated (NB)
503	GTCTTCAGCAAG	TATGGTAATTGTACTCCTACGGGAGGCAG	fecal	2	Pure Alfalfa (PA)	43	0	Non-Bloated (NB)
